# Supplementary material for: CRISPR-associated type V proteins as a tool for controlling mRNA stability in S. cerevisiae synthetic gene circuits
Source: Nucleic Acids Res. 2023 Jan 18;51(3):1473–87. doi: 10.1093/nar/gkac1270 (PMC9943656; doi:10.1093/nar/gkac1270)
Supplement: gkac1270_Supplemental_Files [file gkac1270_supplemental_files.zip]

Archive with 3 entries (3 files):
- LY-MAM-SupplementaryMaterial-rev.pdf
- LY-MAM-SupplementaryMaterial-transcriptome.xlsx
- LY-MAM-SupplementaryMaterialExcelSheets.xlsx
