# Supplementary material for: CRISPR-associated type V proteins as a tool for controlling mRNA stability in S. cerevisiae synthetic gene circuits
Source: Nucleic Acids Res. 2023 Jan 18;51(3):1473–87. doi: 10.1093/nar/gkac1270 (PMC9943656; doi:10.1093/nar/gkac1270)
Supplement: gkac1270_Supplemental_Files [file gkac1270_supplemental_files.zip › LY-MAM-SupplementaryMaterial-transcriptome.xlsx]

## Sheet: gene_tpm
gene_id	byMM1501	byMM1592	byMM1565	byMM1494	gene_name	gene_chr	gene_start	gene_end	gene_strand	gene_length	gene_biotype	gene_description	tf_family
YDL133C-A	17310.1	14968.3	13193.7	18559	RPL41B	IV	221724	221801	-	78	protein_coding	Ribosomal protein L47 of the large (60S) ribosomal subunit, identical to Rpl41Ap and has similarity to rat L41 ribosomal protein; comprised of only 25 amino acids; rpl41a rpl41b double null mutant is viable [Source:SGD;Acc:S000002293]	-
YDL184C	10828.1	11140	11682.5	16663.4	RPL41A	IV	130407	130484	-	78	protein_coding	Ribosomal protein L47 of the large (60S) ribosomal subunit, identical to Rpl41Bp and has similarity to rat L41 ribosomal protein; comprised of only 25 amino acids; rpl41a rpl41b double null mutant is viable [Source:SGD;Acc:S000002343]	-
YOR369C	12695.3	14168.8	10325.4	12366.7	RPS12	XV	1028194	1028625	-	432	protein_coding	Protein component of the small (40S) ribosomal subunit; has similarity to rat ribosomal protein S12 [Source:SGD;Acc:S000005896]	-
YLR264C-A	11791.5	13554.5	10413.3	11076.3	-	XII	673828	673944	-	117	protein_coding	Putative protein of unknown function [Source:SGD;Acc:S000028808]	-
YGR192C	9515.8	9485.29	10965.7	10599	TDH3	VII	882812	883810	-	999	protein_coding	Glyceraldehyde-3-phosphate dehydrogenase, isozyme 3, involved in glycolysis and gluconeogenesis; tetramer that catalyzes the reaction of glyceraldehyde-3-phosphate to 1,3 bis-phosphoglycerate; detected in the cytoplasm and cell wall [Source:SGD;Acc:S000003424]	-
YDR382W	10088.6	12376.8	8360.18	8640.95	RPP2B	IV	1239492	1239824	+	333	protein_coding	Ribosomal protein P2 beta, a component of the ribosomal stalk, which is involved in the interaction between translational elongation factors and the ribosome; regulates the accumulation of P1 (Rpp1Ap and Rpp1Bp) in the cytoplasm [Source:SGD;Acc:S000002790]	-
YLR167W	10066	10177.5	8046.05	9177.95	RPS31	XII	498947	499405	+	459	protein_coding	Fusion protein that is cleaved to yield a ribosomal protein of the small (40S) subunit and ubiquitin; ubiquitin may facilitate assembly of the ribosomal protein into ribosomes; interacts genetically with translation factor eIF2B [Source:SGD;Acc:S000004157]	ubiquitin
YLR110C	8563.71	8266.32	7211.21	8435.27	CCW12	XII	369697	370098	-	402	protein_coding	Cell wall mannoprotein with a role in maintenance of newly synthesized areas of cell wall; localizes to periphery of small buds, septum region of larger buds, and shmoo tip [Source:SGD;Acc:S000004100]	-
YHL015W	8289.56	9217.46	7238.17	7678.31	RPS20	VIII	75412	75777	+	366	protein_coding	Protein component of the small (40S) ribosomal subunit; overproduction suppresses mutations affecting RNA polymerase III-dependent transcription; has similarity to E. coli S10 and rat S20 ribosomal proteins [Source:SGD;Acc:S000001007]	Ribosomal_S10
YLR325C	7017.47	7282.91	6687.5	8388.71	RPL38	XII	781143	781379	-	237	protein_coding	Protein component of the large (60S) ribosomal subunit, has similarity to rat L38 ribosomal protein [Source:SGD;Acc:S000004317]	-
YHR141C	6602.46	7147.52	6680.35	6399.44	RPL42B	VIII	381990	382751	-	321	protein_coding	Protein component of the large (60S) ribosomal subunit, identical to Rpl42Ap and has similarity to rat L44; required for propagation of the killer toxin-encoding M1 double-stranded RNA satellite of the L-A double-stranded RNA virus [Source:SGD;Acc:S000001183]	-
YDL081C	6584.04	6976.23	5601.63	6745.06	RPP1A	IV	309802	310122	-	321	protein_coding	Ribosomal stalk protein P1 alpha, involved in the interaction between translational elongation factors and the ribosome; accumulation of P1 in the cytoplasm is regulated by phosphorylation and interaction with the P2 stalk component [Source:SGD;Acc:S000002239]	-
YHR174W	5892.21	5390.95	7203.17	7215.96	ENO2	VIII	451327	452640	+	1314	protein_coding	Enolase II, a phosphopyruvate hydratase that catalyzes the conversion of 2-phosphoglycerate to phosphoenolpyruvate during glycolysis and the reverse reaction during gluconeogenesis; expression is induced in response to glucose [Source:SGD;Acc:S000001217]	-
YKL060C	5091.43	4806.56	7343.73	6598.47	FBA1	XI	326408	327487	-	1080	protein_coding	Fructose 1,6-bisphosphate aldolase, required for glycolysis and gluconeogenesis; catalyzes conversion of fructose 1,6 bisphosphate to glyceraldehyde-3-P and dihydroxyacetone-P; locates to mitochondrial outer surface upon oxidative stress [Source:SGD;Acc:S000001543]	F_bP_aldolase
YDR524C-B	6388.93	6715.45	3805.61	6015.03	-	IV	1489598	1489798	-	201	protein_coding	Putative protein of unknown function [Source:SGD;Acc:S000028739]	-
YLR044C	4850.06	4718.95	6589.21	6368.98	PDC1	XII	232390	234081	-	1692	protein_coding	Major of three pyruvate decarboxylase isozymes, key enzyme in alcoholic fermentation, decarboxylates pyruvate to acetaldehyde; subject to glucose-, ethanol-, and autoregulation; involved in amino acid catabolism [Source:SGD;Acc:S000004034]	TPP_enzyme_N
YOR063W	5740.53	5622.21	3779.6	4540.04	RPL3	XV	444686	445849	+	1164	protein_coding	Protein component of the large (60S) ribosomal subunit, has similarity to E. coli L3 and rat L3 ribosomal proteins; involved in the replication and maintenance of killer double stranded RNA virus [Source:SGD;Acc:S000005589]	-
YGR027C	5229.79	4306.29	4296.44	4572.46	RPS25A	VII	534132	534458	-	327	protein_coding	Protein component of the small (40S) ribosomal subunit; nearly identical to Rps25Bp and has similarity to rat S25 ribosomal protein [Source:SGD;Acc:S000003259]	-
YGL030W	4625.33	4237.15	3761.3	5032.42	RPL30	VII	439091	439638	+	318	protein_coding	Protein component of the large (60S) ribosomal subunit, has similarity to rat L30 ribosomal protein; involved in pre-rRNA processing in the nucleolus; autoregulates splicing of its transcript [Source:SGD;Acc:S000002998]	-
YNL162W	4191.75	4717.51	4274.97	4178.08	RPL42A	XIV	331322	332154	+	321	protein_coding	Protein component of the large (60S) ribosomal subunit, identical to Rpl42Bp and has similarity to rat L44 ribosomal protein [Source:SGD;Acc:S000005106]	-
YFL031W	3520.22	4648.47	5381.72	3731.08	HAC1	VI	75179	76147	+	717	protein_coding	Basic leucine zipper (bZIP) transcription factor (ATF/CREB1 homolog) that regulates the unfolded protein response, via UPRE binding, and membrane biogenesis; ER stress-induced splicing pathway facilitates efficient Hac1p synthesis [Source:SGD;Acc:S000001863]	-
YLR287C-A	4261.93	3764.42	4073.34	4706.29	RPS30A	XII	712537	713158	-	192	protein_coding	Protein component of the small (40S) ribosomal subunit; nearly identical to Rps30Bp and has similarity to rat S30 ribosomal protein [Source:SGD;Acc:S000004278]	-
YNL031C	3590.01	4145.83	4599.93	4456.21	HHT2	XIV	575640	576050	-	411	protein_coding	Histone H3, core histone protein required for chromatin assembly, part of heterochromatin-mediated telomeric and HM silencing; one of two identical histone H3 proteins (see HHT1); regulated by acetylation, methylation, and phosphorylation [Source:SGD;Acc:S000004976]	Histone
YKR057W	4593.58	3983.88	3820.22	4331.67	RPS21A	XI	551657	552242	+	264	protein_coding	Protein component of the small (40S) ribosomal subunit; nearly identical to Rps21Bp and has similarity to rat S21 ribosomal protein [Source:SGD;Acc:S000001765]	-
YLR029C	5435.86	5049.98	2694.84	3341.23	RPL15A	XII	201976	202590	-	615	protein_coding	Protein component of the large (60S) ribosomal subunit, nearly identical to Rpl15Bp and has similarity to rat L15 ribosomal protein; binds to 5.8 S rRNA [Source:SGD;Acc:S000004019]	-
YEL017C-A	4450.88	3712.64	4083.2	3936.1	PMP2	V	122798	122929	-	132	protein_coding	Proteolipid associated with plasma membrane H(+)-ATPase (Pma1p); regulates plasma membrane H(+)-ATPase activity; nearly identical to PMP1 [Source:SGD;Acc:S000002103]	-
YMR251W-A	3336.19	3805.9	5262.65	3522.68	HOR7	XIII	774752	774931	+	180	protein_coding	Protein of unknown function; overexpression suppresses Ca2+ sensitivity of mutants lacking inositol phosphorylceramide mannosyltransferases Csg1p and Csh1p; transcription is induced under hyperosmotic stress and repressed by alpha factor [Source:SGD;Acc:S000004864]	-
YDR050C	3268.57	3048.88	4868.37	4310.39	TPI1	IV	555726	556472	-	747	protein_coding	Triose phosphate isomerase, abundant glycolytic enzyme; mRNA half-life is regulated by iron availability; transcription is controlled by activators Reb1p, Gcr1p, and Rap1p through binding sites in the 5' non-coding region; inhibition of Tpi1p activi /.../PEP (phosphoenolpyruvate) stimulates redox metabolism in respiring cells; E104D mutation in human TPI causes a rare autosomal disease [Source:SG…	-
YGL189C	4017.59	3688.04	3485.13	4104.76	RPS26A	VII	148229	148588	-	360	protein_coding	Protein component of the small (40S) ribosomal subunit; nearly identical to Rps26Bp and has similarity to rat S26 ribosomal protein [Source:SGD;Acc:S000003157]	-
YCR031C	3889.07	3715.13	3412.06	3879.32	RPS14A	III	177500	178220	-	414	protein_coding	Ribosomal protein 59 of the small subunit, required for ribosome assembly and 20S pre-rRNA processing; mutations confer cryptopleurine resistance; nearly identical to Rps14Bp and similar to E. coli S11 and rat S14 ribosomal proteins [Source:SGD;Acc:S000000627]	-
YJR123W	4417.22	3758.79	3012.61	3557.26	RPS5	X	651901	652578	+	678	protein_coding	Protein component of the small (40S) ribosomal subunit, the least basic of the non-acidic ribosomal proteins; phosphorylated in vivo; essential for viability; has similarity to E. coli S7 and rat S5 ribosomal proteins [Source:SGD;Acc:S000003884]	-
YKL056C	3705.98	3425.35	3536.1	3907.97	TMA19	XI	334412	334915	-	504	protein_coding	Protein that associates with ribosomes; homolog of translationally controlled tumor protein; green fluorescent protein (GFP)-fusion protein localizes to the cytoplasm and relocates to the mitochondrial outer surface upon oxidative stress [Source:SGD;Acc:S000001539]	-
YDR524W-C	3906.01	3030.48	2416.35	4112.11	-	IV	1489403	1489492	+	90	protein_coding	Putative protein of unknown function; small ORF identified by SAGE; deletion strains are moderately sensitive to the radiomimetic drug bleomycin [Source:SGD;Acc:S000028740]	-
YOL039W	3487.43	3092.82	2907.44	3858.24	RPP2A	XV	254297	254617	+	321	protein_coding	Ribosomal protein P2 alpha, a component of the ribosomal stalk, which is involved in the interaction between translational elongation factors and the ribosome; regulates the accumulation of P1 (Rpp1Ap and Rpp1Bp) in the cytoplasm [Source:SGD;Acc:S000005399]	-
YJR094W-A	3358.12	3444.48	2842.86	3559.17	RPL43B	X	608305	608858	+	279	protein_coding	Protein component of the large (60S) ribosomal subunit, identical to Rpl43Ap and has similarity to rat L37a ribosomal protein [Source:SGD;Acc:S000003855]	-
YKL096W-A	3265.85	2885.2	3375.13	3342.8	CWP2	XI	259253	259531	+	279	protein_coding	Covalently linked cell wall mannoprotein, major constituent of the cell wall; plays a role in stabilizing the cell wall; involved in low pH resistance; precursor is GPI-anchored [Source:SGD;Acc:S000001956]	-
YOL154W	3272.55	3457.5	3482.74	2542.4	ZPS1	XV	34658	35407	+	750	protein_coding	Putative GPI-anchored protein; transcription is induced under low-zinc conditions, as mediated by the Zap1p transcription factor, and at alkaline pH [Source:SGD;Acc:S000005514]	-
YBL092W	3242.2	2895.32	2875.54	3553.29	RPL32	II	45978	46370	+	393	protein_coding	Protein component of the large (60S) ribosomal subunit, has similarity to rat L32 ribosomal protein; overexpression disrupts telomeric silencing [Source:SGD;Acc:S000000188]	-
YML026C	2974.73	3283.04	3004.75	3283.88	RPS18B	XIII	222987	223828	-	441	protein_coding	Protein component of the small (40S) ribosomal subunit; nearly identical to Rps18Ap and has similarity to E. coli S13 and rat S18 ribosomal proteins [Source:SGD;Acc:S000004488]	-
YIL018W	3338.93	3199.44	2592.45	3193.22	RPL2B	IX	316768	317932	+	765	protein_coding	Protein component of the large (60S) ribosomal subunit, identical to Rpl2Ap and has similarity to E. coli L2 and rat L8 ribosomal proteins; expression is upregulated at low temperatures [Source:SGD;Acc:S000001280]	Ribosomal_L2_C
YHR010W	3233.78	3195.89	2645.39	2978.35	RPL27A	VIII	126521	127492	+	411	protein_coding	Protein component of the large (60S) ribosomal subunit, nearly identical to Rpl27Bp and has similarity to rat L27 ribosomal protein [Source:SGD;Acc:S000001052]	-
YLR109W	2209.03	2790.03	4065.51	2843.56	AHP1	XII	368781	369311	+	531	protein_coding	Thiol-specific peroxiredoxin, reduces hydroperoxides to protect against oxidative damage; function in vivo requires covalent conjugation to Urm1p [Source:SGD;Acc:S000004099]	-
YOR167C	2900.47	2722.69	2970.39	3251.77	RPS28A	XV	648804	649007	-	204	protein_coding	Protein component of the small (40S) ribosomal subunit; nearly identical to Rps28Bp and has similarity to rat S28 ribosomal protein [Source:SGD;Acc:S000005693]	-
YEL009C	3429.23	3312.15	2374.89	2593.9	GCN4	V	138918	139763	-	846	protein_coding	Basic leucine zipper (bZIP) transcriptional activator of amino acid biosynthetic genes in response to amino acid starvation; expression is tightly regulated at both the transcriptional and translational levels [Source:SGD;Acc:S000000735]	bZIP_2
YJR073C	1878.86	2164.59	4591.02	3032.69	OPI3	X	572315	572935	-	621	protein_coding	Phospholipid methyltransferase (methylene-fatty-acyl-phospholipid synthase), catalyzes the last two steps in phosphatidylcholine biosynthesis [Source:SGD;Acc:S000003834]	-
YOL040C	2883.38	2780.9	2637.92	3087.34	RPS15	XV	253149	253577	-	429	protein_coding	Protein component of the small (40S) ribosomal subunit; has similarity to E. coli S19 and rat S15 ribosomal proteins [Source:SGD;Acc:S000005400]	-
YOL127W	2730.45	2905.39	2494.65	3005.06	RPL25	XV	80348	81190	+	429	protein_coding	Primary rRNA-binding ribosomal protein component of the large (60S) ribosomal subunit, has similarity to E. coli L23 and rat L23a ribosomal proteins; binds to 25S rRNA via a conserved C-terminal motif [Source:SGD;Acc:S000005487]	-
YOR293W	2860.67	2774.14	2336.73	3159.47	RPS10A	XV	867098	867852	+	318	protein_coding	Protein component of the small (40S) ribosomal subunit; nearly identical to Rps10Bp and has similarity to rat ribosomal protein S10 [Source:SGD;Acc:S000005819]	-
YMR142C	2944.8	2754.87	2434.73	2820.51	RPL13B	XIII	550206	551207	-	600	protein_coding	Protein component of the large (60S) ribosomal subunit, nearly identical to Rpl13Ap; not essential for viability; has similarity to rat L13 ribosomal protein [Source:SGD;Acc:S000004750]	-
YER131W	2865.79	2768.78	2250.3	3003.7	RPS26B	V	423952	424311	+	360	protein_coding	Protein component of the small (40S) ribosomal subunit; nearly identical to Rps26Ap and has similarity to rat S26 ribosomal protein [Source:SGD;Acc:S000000933]	-
YOL120C	3024.76	2744.84	2307.79	2772.49	RPL18A	XV	93395	94402	-	561	protein_coding	Protein component of the large (60S) ribosomal subunit, identical to Rpl18Bp and has similarity to rat L18 ribosomal protein; intron of RPL18A pre-mRNA forms stem-loop structures that are a target for Rnt1p cleavage leading to degradation [Source:SGD;Acc:S000005480]	-
YNL302C	2578.88	2704.57	2560.81	2943.12	RPS19B	XIV	61958	62943	-	435	protein_coding	Protein component of the small (40S) ribosomal subunit, required for assembly and maturation of pre-40 S particles; mutations in human RPS19 are associated with Diamond Blackfan anemia; nearly identical to Rps19Ap [Source:SGD;Acc:S000005246]	-
YAL003W	2763.38	2731.17	2606.74	2628.24	EFB1	I	142174	143160	+	621	protein_coding	Translation elongation factor 1 beta; stimulates nucleotide exchange to regenerate EF-1 alpha-GTP for the next elongation cycle; part of the EF-1 complex, which facilitates binding of aminoacyl-tRNA to the ribosomal A site [Source:SGD;Acc:S000000003]	-
YJR145C	2723.08	2898.5	2286	2817.39	RPS4A	X	702027	703068	-	786	protein_coding	Protein component of the small (40S) ribosomal subunit; mutation affects 20S pre-rRNA processing; identical to Rps4Bp and has similarity to rat S4 ribosomal protein [Source:SGD;Acc:S000003906]	Ribosomal_S4e
YGR034W	2919.39	2812.92	2145.28	2833.95	RPL26B	VII	555812	556672	+	384	protein_coding	Protein component of the large (60S) ribosomal subunit, nearly identical to Rpl26Ap and has similarity to E. coli L24 and rat L26 ribosomal proteins; binds to 5.8S rRNA [Source:SGD;Acc:S000003266]	-
YPR132W	2511.63	2409.43	2555.75	3044.14	RPS23B	XVI	794965	795767	+	438	protein_coding	Ribosomal protein 28 (rp28) of the small (40S) ribosomal subunit, required for translational accuracy; nearly identical to Rps23Ap and similar to E. coli S12 and rat S23 ribosomal proteins; deletion of both RPS23A and RPS23B is lethal [Source:SGD;Acc:S000006336]	Ribosomal_S12
YFR032C-A	2964.91	2236.64	2118.84	3106.79	RPL29	VI	223258	223437	-	180	protein_coding	Protein component of the large (60S) ribosomal subunit, has similarity to rat L29 ribosomal protein; not essential for translation, but required for proper joining of the large and small ribosomal subunits and for normal translation rate [Source:SGD;Acc:S000006437]	-
YOL086C	2309.37	2264.11	2838.45	2959.21	ADH1	XV	159548	160594	-	1047	protein_coding	Alcohol dehydrogenase, fermentative isozyme active as homo- or heterotetramers; required for the reduction of acetaldehyde to ethanol, the last step in the glycolytic pathway [Source:SGD;Acc:S000005446]	ADH_N
YBL027W	2752.61	2687.2	2260.07	2566.63	RPL19B	II	168423	169376	+	570	protein_coding	Protein component of the large (60S) ribosomal subunit, nearly identical to Rpl19Ap and has similarity to rat L19 ribosomal protein; rpl19a and rpl19b single null mutations result in slow growth, while the double null mutation is lethal [Source:SGD;Acc:S000000123]	-
YER117W	2307.53	2632.83	2516.35	2676.49	RPL23B	V	396769	397653	+	414	protein_coding	Protein component of the large (60S) ribosomal subunit, identical to Rpl23Ap and has similarity to E. coli L14 and rat L23 ribosomal proteins [Source:SGD;Acc:S000000919]	-
YBR118W	2646.39	2289.41	2429.25	2698.75	TEF2	II	477671	479047	+	1377	protein_coding	Translational elongation factor EF-1 alpha; also encoded by TEF1; functions in the binding reaction of aminoacyl-tRNA (AA-tRNA) to ribosomes; may also have a role in tRNA re-export from the nucleus [Source:SGD;Acc:S000000322]	GTP_EFTU
YJR009C	2121.21	1774.77	3199.26	2920.11	TDH2	X	453683	454681	-	999	protein_coding	Glyceraldehyde-3-phosphate dehydrogenase, isozyme 2, involved in glycolysis and gluconeogenesis; tetramer that catalyzes the reaction of glyceraldehyde-3-phosphate to 1,3 bis-phosphoglycerate; detected in the cytoplasm and cell wall [Source:SGD;Acc:S000003769]	-
YML063W	2632.64	2512.68	2164.16	2635.3	RPS1B	XIII	146482	147249	+	768	protein_coding	Ribosomal protein 10 (rp10) of the small (40S) subunit; nearly identical to Rps1Ap and has similarity to rat S3a ribosomal protein [Source:SGD;Acc:S000004528]	-
YIL148W	2750.68	2414.44	2162.95	2594.51	RPL40A	IX	68708	69528	+	387	protein_coding	Fusion protein, identical to Rpl40Bp, that is cleaved to yield ubiquitin and a ribosomal protein of the large (60S) ribosomal subunit with similarity to rat L40; ubiquitin may facilitate assembly of the ribosomal protein into ribosomes [Source:SGD;Acc:S000001410]	ubiquitin
YDR276C	2412.33	2613.72	2619.64	2182.22	PMP3	IV	1013476	1013643	-	168	protein_coding	Small plasma membrane protein related to a family of plant polypeptides that are overexpressed under high salt concentration or low temperature, not essential for viability, deletion causes hyperpolarization of the plasma membrane potential [Source:SGD;Acc:S000002684]	-
YBR189W	2588.06	2191.08	2198.69	2783.07	RPS9B	II	604508	605508	+	588	protein_coding	Protein component of the small (40S) ribosomal subunit; nearly identical to Rps9Ap and has similarity to E. coli S4 and rat S9 ribosomal proteins [Source:SGD;Acc:S000000393]	S4
YNL178W	2369.08	2270.19	2276.05	2800.75	RPS3	XIV	302680	303402	+	723	protein_coding	Protein component of the small (40S) ribosomal subunit, has apurinic/apyrimidinic (AP) endonuclease activity; essential for viability; has similarity to E. coli S3 and rat S3 ribosomal proteins [Source:SGD;Acc:S000005122]	-
YFR031C-A	2453.78	2475.52	2199.41	2412.55	RPL2A	VI	220507	221418	-	765	protein_coding	Protein component of the large (60S) ribosomal subunit, identical to Rpl2Bp and has similarity to E. coli L2 and rat L8 ribosomal proteins [Source:SGD;Acc:S000002104]	Ribosomal_L2_C
YOL109W	2381.78	2709.89	2250.96	2175.58	ZEO1	XV	110297	110638	+	342	protein_coding	Peripheral membrane protein of the plasma membrane that interacts with Mid2p; regulates the cell integrity pathway mediated by Pkc1p and Slt2p; the authentic protein is detected in a phosphorylated state in highly purified mitochondria [Source:SGD;Acc:S000005469]	-
YDL075W	2567.21	2328.62	2182.3	2435.27	RPL31A	IV	322226	322988	+	342	protein_coding	Protein component of the large (60S) ribosomal subunit, nearly identical to Rpl31Bp and has similarity to rat L31 ribosomal protein; associates with the karyopherin Sxm1p; loss of both Rpl31p and Rpl39p confers lethality [Source:SGD;Acc:S000002233]	Ribosomal_L31e
YGL135W	2500.63	2463.85	2047.06	2469.57	RPL1B	VII	254641	255294	+	654	protein_coding	N-terminally acetylated protein component of the large (60S) ribosomal subunit, nearly identical to Rpl1Ap and has similarity to E. coli L1 and rat L10a ribosomal proteins; rpl1a rpl1b double null mutation is lethal [Source:SGD;Acc:S000003103]	-
YDL083C	2468.4	2531.06	1913.3	2515.55	RPS16B	IV	306926	307789	-	432	protein_coding	Protein component of the small (40S) ribosomal subunit; identical to Rps16Ap and has similarity to E. coli S9 and rat S16 ribosomal proteins [Source:SGD;Acc:S000002241]	-
YBR191W	2507.5	2321.85	2114.91	2355.05	RPL21A	II	606270	607140	+	483	protein_coding	Protein component of the large (60S) ribosomal subunit, nearly identical to Rpl21Bp and has similarity to rat L21 ribosomal protein [Source:SGD;Acc:S000000395]	-
YDL061C	2214.09	2336.24	2135.73	2582	RPS29B	IV	340628	340798	-	171	protein_coding	Protein component of the small (40S) ribosomal subunit; nearly identical to Rps29Ap and has similarity to rat S29 and E. coli S14 ribosomal proteins [Source:SGD;Acc:S000002219]	-
YNL069C	2610.53	2371.55	1882.68	2395.52	RPL16B	XIV	493956	495001	-	597	protein_coding	N-terminally acetylated protein component of the large (60S) ribosomal subunit, binds to 5.8 S rRNA; has similarity to Rpl16Ap, E. coli L13 and rat L13a ribosomal proteins; transcriptionally regulated by Rap1p [Source:SGD;Acc:S000005013]	-
YKL006W	2361.35	2320.35	2001.95	2559.78	RPL14A	XI	431906	432720	+	417	protein_coding	N-terminally acetylated protein component of the large (60S) ribosomal subunit, nearly identical to Rpl14Bp and has similarity to rat L14 ribosomal protein; rpl14a csh5 double null mutant exhibits synthetic slow growth [Source:SGD;Acc:S000001489]	-
YGL123W	2638.57	2465.15	1746.83	2373.38	RPS2	VII	277617	278381	+	765	protein_coding	Protein component of the small (40S) subunit, essential for control of translational accuracy; phosphorylation by C-terminal domain kinase I (CTDK-I) enhances translational accuracy; methylated on one or more arginine residues by Hmt1p [Source:SGD;Acc:S000003091]	-
YBR048W	2305.79	2167.94	2109.08	2551.23	RPS11B	II	332831	333812	+	471	protein_coding	Protein component of the small (40S) ribosomal subunit; identical to Rps11Ap and has similarity to E. coli S17 and rat S11 ribosomal proteins [Source:SGD;Acc:S000000252]	-
YDR447C	2174.05	2211.98	2205.57	2475.05	RPS17B	IV	1354829	1355553	-	411	protein_coding	Ribosomal protein 51 (rp51) of the small (40s) subunit; nearly identical to Rps17Ap and has similarity to rat S17 ribosomal protein [Source:SGD;Acc:S000002855]	-
YML024W	2254.3	2157.25	2059.25	2541.88	RPS17A	XIII	225889	226697	+	411	protein_coding	Ribosomal protein 51 (rp51) of the small (40s) subunit; nearly identical to Rps17Bp and has similarity to rat S17 ribosomal protein [Source:SGD;Acc:S000004486]	-
YDR450W	2528.65	2138.75	1997.19	2336.1	RPS18A	IV	1359923	1360798	+	441	protein_coding	Protein component of the small (40S) ribosomal subunit; nearly identical to Rps18Bp and has similarity to E. coli S13 and rat S18 ribosomal proteins [Source:SGD;Acc:S000002858]	-
YGR118W	2166.66	2030.97	2150.26	2553.75	RPS23A	VII	726974	727730	+	438	protein_coding	Ribosomal protein 28 (rp28) of the small (40S) ribosomal subunit, required for translational accuracy; nearly identical to Rps23Bp and similar to E. coli S12 and rat S23 ribosomal proteins; deletion of both RPS23A and RPS23B is lethal [Source:SGD;Acc:S000003350]	Ribosomal_S12
YPR080W	2464.8	2113.39	1943.3	2325.7	TEF1	XVI	700594	701970	+	1377	protein_coding	Translational elongation factor EF-1 alpha; also encoded by TEF2; functions in the binding reaction of aminoacyl-tRNA (AA-tRNA) to ribosomes; may also have a role in tRNA re-export from the nucleus [Source:SGD;Acc:S000006284]	GTP_EFTU
YLR441C	2415.26	2067.49	2020.25	2325.67	RPS1A	XII	1018141	1018908	-	768	protein_coding	Ribosomal protein 10 (rp10) of the small (40S) subunit; nearly identical to Rps1Bp and has similarity to rat S3a ribosomal protein [Source:SGD;Acc:S000004433]	-
YBR009C	1859.37	2190.32	2334.21	2413.01	HHF1	II	255373	255684	-	312	protein_coding	Histone H4, core histone protein required for chromatin assembly and chromosome function; one of two identical histone proteins (see also HHF2); contributes to telomeric silencing; N-terminal domain involved in maintaining genomic integrity [Source:SGD;Acc:S000000213]	-
YBR010W	1962.08	1903.31	2311.77	2475.64	HHT1	II	256331	256741	+	411	protein_coding	Histone H3, core histone protein required for chromatin assembly, part of heterochromatin-mediated telomeric and HM silencing; one of two identical histone H3 proteins (see HHT2); regulated by acetylation, methylation, and phosphorylation [Source:SGD;Acc:S000000214]	Histone
YOR096W	2211.78	2049.61	2011.61	2308.22	RPS7A	XV	505794	506767	+	573	protein_coding	Protein component of the small (40S) ribosomal subunit, nearly identical to Rps7Bp; interacts with Kti11p; deletion causes hypersensitivity to zymocin; has similarity to rat S7 and Xenopus S8 ribosomal proteins [Source:SGD;Acc:S000005622]	-
YJL190C	2285.43	2117.81	1841.94	2291.28	RPS22A	X	74910	75302	-	393	protein_coding	Protein component of the small (40S) ribosomal subunit; nearly identical to Rps22Bp and has similarity to E. coli S8 and rat S15a ribosomal proteins [Source:SGD;Acc:S000003726]	-
YML028W	1735.48	1667.17	2922.1	2108.77	TSA1	XIII	220138	220728	+	591	protein_coding	Thioredoxin peroxidase, acts as both a ribosome-associated and free cytoplasmic antioxidant; self-associates to form a high-molecular weight chaperone complex under oxidative stress; deletion results in mutator phenotype [Source:SGD;Acc:S000004490]	-
YGL008C	2063.73	2181.41	2038.89	2135.08	PMA1	VII	479910	482666	-	2757	protein_coding	Plasma membrane H+-ATPase, pumps protons out of the cell; major regulator of cytoplasmic pH and plasma membrane potential; P2-type ATPase; Hsp30p plays a role in Pma1p regulation; interactions with Std1p appear to propagate [GAR+] [Source:SGD;Acc:S000002976]	E1-E2_ATPase
YNL030W	1794.34	2045.61	2173.86	2350.71	HHF2	XIV	576727	577038	+	312	protein_coding	Histone H4, core histone protein required for chromatin assembly and chromosome function; one of two identical histone proteins (see also HHF1); contributes to telomeric silencing; N-terminal domain involved in maintaining genomic integrity [Source:SGD;Acc:S000004975]	-
YJL136C	2240.5	2056.77	1835.66	2089.15	RPS21B	X	156550	157273	-	264	protein_coding	Protein component of the small (40S) ribosomal subunit; nearly identical to Rps21Ap and has similarity to rat S21 ribosomal protein [Source:SGD;Acc:S000003672]	-
YDR064W	2046.37	1967.96	1837	2356.1	RPS13	IV	579458	580452	+	456	protein_coding	Protein component of the small (40S) ribosomal subunit; has similarity to E. coli S15 and rat S13 ribosomal proteins [Source:SGD;Acc:S000002471]	-
YDR500C	2347.45	2164.3	1547.55	2066.96	RPL37B	IV	1450198	1450853	-	267	protein_coding	Protein component of the large (60S) ribosomal subunit, has similarity to Rpl37Ap and to rat L37 ribosomal protein [Source:SGD;Acc:S000002908]	-
YPR102C	1907.72	2128.13	2021.96	2061.18	RPL11A	XVI	731224	731748	-	525	protein_coding	Protein of the large 60S ribosomal subunit, nearly identical to Rpl11Bp but expressed at twice the level; involved in ribosomal assembly; depletion causes degradation of 60S proteins and RNA; similar to E. coli L5 and rat L11 [Source:SGD;Acc:S000006306]	-
YDL130W	2187.75	1806.3	1601.15	2487.36	RPP1B	IV	229906	230527	+	321	protein_coding	Ribosomal protein P1 beta, component of the ribosomal stalk, which is involved in interaction of translational elongation factors with ribosome; accumulation is regulated by phosphorylation and interaction with the P2 stalk component [Source:SGD;Acc:S000002288]	-
YGR148C	2100.97	2103.13	1768.41	2037.91	RPL24B	VII	787312	787779	-	468	protein_coding	Ribosomal protein L30 of the large (60S) ribosomal subunit, nearly identical to Rpl24Ap and has similarity to rat L24 ribosomal protein; not essential for translation but may be required for normal translation rate [Source:SGD;Acc:S000003380]	-
YKL180W	2256.51	2014.17	1643.15	1977.28	RPL17A	XI	109269	110129	+	555	protein_coding	Protein component of the large (60S) ribosomal subunit, nearly identical to Rpl17Bp and has similarity to E. coli L22 and rat L17 ribosomal proteins; copurifies with the Dam1 complex (aka DASH complex) [Source:SGD;Acc:S000001663]	-
YMR116C	1768.39	1621.56	1909.9	2578.16	ASC1	XIII	499456	500688	-	960	protein_coding	G-protein beta subunit and guanine nucleotide dissociation inhibitor for Gpa2p; ortholog of RACK1 that inhibits translation; core component of the small (40S) ribosomal subunit; represses Gcn4p in the absence of amino acid starvation [Source:SGD;Acc:S000004722]	WD40
YLR150W	2086.92	1935.5	1826.42	1982.41	STM1	XII	440467	441288	+	822	protein_coding	Protein required for optimal translation under nutrient stress; perturbs association of Yef3p with ribosomes; involved in TOR signaling; binds G4 quadruplex and purine motif triplex nucleic acid; helps maintain telomere structure [Source:SGD;Acc:S000004140]	-
YER074W	1953.76	1860.45	1801.75	2151.13	RPS24A	V	306323	307196	+	408	protein_coding	Protein component of the small (40S) ribosomal subunit; identical to Rps24Bp and has similarity to rat S24 ribosomal protein [Source:SGD;Acc:S000000876]	Ribosomal_S24e
YGL256W	1838.87	1795.58	2354.02	1696.94	ADH4	VII	15159	16307	+	1149	protein_coding	Alcohol dehydrogenase isoenzyme type IV, dimeric enzyme demonstrated to be zinc-dependent despite sequence similarity to iron-activated alcohol dehydrogenases; transcription is induced in response to zinc deficiency [Source:SGD;Acc:S000003225]	-
YKR094C	2088.37	1926.3	1597.31	2012.81	RPL40B	XI	617996	618750	-	387	protein_coding	Fusion protein, identical to Rpl40Ap, that is cleaved to yield ubiquitin and a ribosomal protein of the large (60S) ribosomal subunit with similarity to rat L40; ubiquitin may facilitate assembly of the ribosomal protein into ribosomes [Source:SGD;Acc:S000001802]	ubiquitin
YGL076C	1936.17	1834.62	1698.11	2061.59	RPL7A	VII	364335	365996	-	735	protein_coding	Protein component of the large (60S) ribosomal subunit, nearly identical to Rpl7Bp and has similarity to E. coli L30 and rat L7 ribosomal proteins; contains a conserved C-terminal Nucleic acid Binding Domain (NDB2) [Source:SGD;Acc:S000003044]	-
YCR024C-A	1872.08	1531.88	2019.57	2094.54	PMP1	III	162945	163067	-	123	protein_coding	Small single-membrane span proteolipid that functions as a regulatory subunit of the plasma membrane H(+)-ATPase Pma1p, forms unique helix and positively charged cytoplasmic domain that is able to specifically segregate phosphatidylserines [Source:SGD;Acc:S000000619]	-
YGL147C	2008.3	1729.83	1560.2	2003.97	RPL9A	VII	227754	228329	-	576	protein_coding	Protein component of the large (60S) ribosomal subunit, nearly identical to Rpl9Bp and has similarity to E. coli L6 and rat L9 ribosomal proteins [Source:SGD;Acc:S000003115]	-
YCR024C-B	1868.41	1470.2	1857.67	2078.15	-	III	162599	162865	-	267	protein_coding	Putative protein of unknown function; identified by expression profiling and mass spectrometry [Source:SGD;Acc:S000028818]	-
YOR312C	1937.44	1904.21	1598.38	1779.55	RPL20B	XV	900250	901194	-	519	protein_coding	Protein component of the large (60S) ribosomal subunit, nearly identical to Rpl20Ap and has similarity to rat L18a ribosomal protein [Source:SGD;Acc:S000005839]	-
YBR084C-A	1999.84	1769.2	1547.61	1888.49	RPL19A	II	414186	415261	-	570	protein_coding	Protein component of the large (60S) ribosomal subunit, nearly identical to Rpl19Bp and has similarity to rat L19 ribosomal protein; rpl19a and rpl19b single null mutations result in slow growth, while the double null mutation is lethal [Source:SGD;Acc:S000002156]	-
YMR143W	1909.3	1800.6	1589.87	1839.41	RPS16A	XIII	551928	552903	+	432	protein_coding	Protein component of the small (40S) ribosomal subunit; identical to Rps16Bp and has similarity to E. coli S9 and rat S16 ribosomal proteins [Source:SGD;Acc:S000004751]	-
YGR234W	1751.8	1639.63	2008.12	1724.29	YHB1	VII	959904	961103	+	1200	protein_coding	Nitric oxide oxidoreductase, flavohemoglobin involved in nitric oxide detoxification; plays a role in the oxidative and nitrosative stress responses [Source:SGD;Acc:S000003466]	FAD_binding_6
YER053C-A	1573.6	2064.11	1683.74	1754.4	-	V	260933	261046	-	114	protein_coding	Putative protein of unknown function; green fluorescent protein (GFP)-fusion protein localizes to the endoplasmic reticulum [Source:SGD;Acc:S000007523]	-
YBL072C	1835.27	1606.51	1639.68	1969.77	RPS8A	II	88523	89125	-	603	protein_coding	Protein component of the small (40S) ribosomal subunit; identical to Rps8Bp and has similarity to rat S8 ribosomal protein [Source:SGD;Acc:S000000168]	-
YBR181C	1826.44	1758.32	1551.81	1911.24	RPS6B	II	591712	592774	-	711	protein_coding	Protein component of the small (40S) ribosomal subunit; identical to Rps6Ap and has similarity to rat S6 ribosomal protein [Source:SGD;Acc:S000000385]	-
YPL079W	1836.03	1633.76	1718.46	1855.32	RPL21B	XVI	406636	407539	+	483	protein_coding	Protein component of the large (60S) ribosomal subunit, nearly identical to Rpl21Ap and has similarity to rat L21 ribosomal protein [Source:SGD;Acc:S000006000]	-
YDR225W	1716.63	1612.37	1761.79	1934.85	HTA1	IV	915530	915928	+	399	protein_coding	Histone H2A, core histone protein required for chromatin assembly and chromosome function; one of two nearly identical subtypes (see also HTA2); DNA damage-dependent phosphorylation by Mec1p facilitates DNA repair; acetylated by Nat4p [Source:SGD;Acc:S000002633]	Histone
YBL002W	1585.97	1627.74	1875.82	1894.98	HTB2	II	236492	236887	+	396	protein_coding	Histone H2B, core histone protein required for chromatin assembly and chromosome function; nearly identical to HTB1; Rad6p-Bre1p-Lge1p mediated ubiquitination regulates transcriptional activation, meiotic DSB formation and H3 methylation [Source:SGD;Acc:S000000098]	Histone
YPL131W	2073.43	1917.58	1318.61	1674.56	RPL5	XVI	303121	304014	+	894	protein_coding	Protein component of the large (60S) ribosomal subunit with similarity to E. coli L18 and rat L5 ribosomal proteins; binds 5S rRNA and is required for 60S subunit assembly [Source:SGD;Acc:S000006052]	-
YHR203C	1784.08	1951.29	1596.5	1644.77	RPS4B	VIII	504476	505530	-	786	protein_coding	Protein component of the small (40S) ribosomal subunit; identical to Rps4Ap and has similarity to rat S4 ribosomal protein [Source:SGD;Acc:S000001246]	Ribosomal_S4e
YML073C	1795.25	1703.4	1626.47	1690.28	RPL6A	XIII	123227	124172	-	531	protein_coding	N-terminally acetylated protein component of the large (60S) ribosomal subunit, has similarity to Rpl6Bp and to rat L6 ribosomal protein; binds to 5.8S rRNA [Source:SGD;Acc:S000004538]	-
YKL152C	1344.87	1608.47	2202.41	1620.09	GPM1	XI	163642	164385	-	744	protein_coding	Tetrameric phosphoglycerate mutase, mediates the conversion of 3-phosphoglycerate to 2-phosphoglycerate during glycolysis and the reverse reaction during gluconeogenesis [Source:SGD;Acc:S000001635]	-
YGR254W	1260.32	1437.79	2489.7	1580.4	ENO1	VII	1000927	1002240	+	1314	protein_coding	Enolase I, a phosphopyruvate hydratase that catalyzes the conversion of 2-phosphoglycerate to phosphoenolpyruvate during glycolysis and the reverse reaction during gluconeogenesis; expression is repressed in response to glucose [Source:SGD;Acc:S000003486]	-
YLR340W	1945.83	1632.43	1335.72	1840.41	RPP0	XII	805887	806825	+	939	protein_coding	Conserved ribosomal protein P0 of the ribosomal stalk, which is involved in interaction between translational elongation factors and the ribosome; similar to rat P0, human P0, and E. coli L10e; phosphorylated on serine 302 [Source:SGD;Acc:S000004332]	-
YLR185W	1641.21	1728.43	1530.34	1825.46	RPL37A	XII	522663	523288	+	267	protein_coding	Protein component of the large (60S) ribosomal subunit, has similarity to Rpl37Bp and to rat L37 ribosomal protein [Source:SGD;Acc:S000004175]	-
YBL003C	1438.49	1613.32	1722.51	1809.44	HTA2	II	235394	235792	-	399	protein_coding	Histone H2A, core histone protein required for chromatin assembly and chromosome function; one of two nearly identical (see also HTA1) subtypes; DNA damage-dependent phosphorylation by Mec1p facilitates DNA repair; acetylated by Nat4p [Source:SGD;Acc:S000000099]	Histone
YPL090C	1692.8	1562.46	1507.94	1733.02	RPS6A	XVI	377291	378395	-	711	protein_coding	Protein component of the small (40S) ribosomal subunit; identical to Rps6Bp and has similarity to rat S6 ribosomal protein [Source:SGD;Acc:S000006011]	-
YJR104C	1444.91	1398.47	1912.66	1714.66	SOD1	X	622550	623014	-	465	protein_coding	Cytosolic copper-zinc superoxide dismutase; some mutations are analogous to those that cause ALS (amyotrophic lateral sclerosis) in humans [Source:SGD;Acc:S000003865]	-
YLR448W	1646.93	1624.31	1491.11	1691.01	RPL6B	XII	1028854	1029768	+	531	protein_coding	Protein component of the large (60S) ribosomal subunit, has similarity to Rpl6Ap and to rat L6 ribosomal protein; binds to 5.8S rRNA [Source:SGD;Acc:S000004440]	-
YLR075W	1567.9	1679.78	1600.86	1579.59	RPL10	XII	282927	283592	+	666	protein_coding	Protein component of the large (60S) ribosomal subunit, responsible for joining the 40S and 60S subunits; regulates translation initiation; has similarity to rat L10 ribosomal protein and to members of the QM gene family [Source:SGD;Acc:S000004065]	-
YDR224C	1379.1	1552.28	1651.77	1800.65	HTB1	IV	914317	914712	-	396	protein_coding	Histone H2B, core histone protein required for chromatin assembly and chromosome function; nearly identical to HTB2; Rad6p-Bre1p-Lge1p mediated ubiquitination regulates transcriptional activation, meiotic DSB formation and H3 methylation [Source:SGD;Acc:S000002632]	Histone
YGR214W	1934.66	1743.54	1201.05	1481.58	RPS0A	VII	920575	921788	+	759	protein_coding	Protein component of the small (40S) ribosomal subunit, nearly identical to Rps0Bp; required for maturation of 18S rRNA along with Rps0Bp; deletion of either RPS0 gene reduces growth rate, deletion of both genes is lethal [Source:SGD;Acc:S000003446]	-
YOR387C	1452.16	1547.17	2074.29	1265.87	-	XV	1069621	1070241	-	621	protein_coding	Putative protein of unknown function; regulated by the metal-responsive Aft1p transcription factor; highly inducible in zinc-depleted conditions; localizes to the soluble fraction [Source:SGD;Acc:S000005914]	-
YMR122W-A	1453.76	1303.1	1899.05	1617.6	-	XIII	511315	511569	+	255	protein_coding	Protein of unknown function; green fluorescent protein (GFP)-fusion protein localizes to the cytoplasm and endoplasmic reticulum [Source:SGD;Acc:S000007524]	-
YBR106W	1538.14	1609.05	1530.95	1583.82	PHO88	II	452658	453224	+	567	protein_coding	Probable membrane protein, involved in phosphate transport; pho88 pho86 double null mutant exhibits enhanced synthesis of repressible acid phosphatase at high inorganic phosphate concentrations [Source:SGD;Acc:S000000310]	-
YGL031C	1797.28	1556.57	1224.21	1642.47	RPL24A	VII	437467	437934	-	468	protein_coding	Ribosomal protein L30 of the large (60S) ribosomal subunit, nearly identical to Rpl24Bp and has similarity to rat L24 ribosomal protein; not essential for translation but may be required for normal translation rate [Source:SGD;Acc:S000002999]	-
YKR042W	1793.92	1583.62	1351.51	1486.46	UTH1	XI	519527	520624	+	1098	protein_coding	Mitochondrial outer membrane and cell wall localized SUN family member involved in cell wall biogenesis and required for mitochondrial autophagy; involved in the oxidative stress response, life span during starvation, and cell death [Source:SGD;Acc:S000001750]	-
YPR036W-A	805.645	1033.63	2470.15	1869.37	-	XVI	645950	646153	+	204	protein_coding	Protein of unknown function; transcription is regulated by Pdr1p [Source:SGD;Acc:S000028425]	-
YBL087C	1664.65	1457.36	1383.27	1666.18	RPL23A	II	59822	60739	-	414	protein_coding	Protein component of the large (60S) ribosomal subunit, identical to Rpl23Bp and has similarity to E. coli L14 and rat L23 ribosomal proteins [Source:SGD;Acc:S000000183]	-
YPL220W	1415.83	1404.06	1569.74	1763.39	RPL1A	XVI	135790	136443	+	654	protein_coding	N-terminally acetylated protein component of the large (60S) ribosomal subunit, nearly identical to Rpl1Bp and has similarity to E. coli L1 and rat L10a ribosomal proteins; rpl1a rpl1b double null mutation is lethal [Source:SGD;Acc:S000006141]	-
YMR230W	1508.97	1583.81	1412.05	1631.39	RPS10B	XIII	732414	733141	+	318	protein_coding	Protein component of the small (40S) ribosomal subunit; nearly identical to Rps10Ap and has similarity to rat ribosomal protein S10 [Source:SGD;Acc:S000004843]	-
YLL045C	1806.16	1535.37	1215.79	1564.63	RPL8B	XII	47859	48629	-	771	protein_coding	Ribosomal protein L4 of the large (60S) ribosomal subunit, nearly identical to Rpl8Ap and has similarity to rat L7a ribosomal protein; mutation results in decreased amounts of free 60S subunits [Source:SGD;Acc:S000003968]	-
YLR048W	1921.9	1609.46	1121.68	1392.82	RPS0B	XII	242232	243349	+	759	protein_coding	Protein component of the small (40S) ribosomal subunit, nearly identical to Rps0Ap; required for maturation of 18S rRNA along with Rps0Ap; deletion of either RPS0 gene reduces growth rate, deletion of both genes is lethal [Source:SGD;Acc:S000004038]	-
YHR162W	1386.33	1395.06	1766.58	1449.6	-	VIII	423072	423461	+	390	protein_coding	Putative protein of unknown function; green fluorescent protein (GFP)-fusion protein localizes to the mitochondrion [Source:SGD;Acc:S000001205]	-
YLR388W	1703.72	1303.63	1197.73	1655.2	RPS29A	XII	898651	898821	+	171	protein_coding	Protein component of the small (40S) ribosomal subunit; nearly identical to Rps29Bp and has similarity to rat S29 and E. coli S14 ribosomal proteins [Source:SGD;Acc:S000004380]	-
YIL052C	1457.18	1348.48	1338.03	1659.83	RPL34B	IX	256226	257063	-	366	protein_coding	Protein component of the large (60S) ribosomal subunit, nearly identical to Rpl34Ap and has similarity to rat L34 ribosomal protein [Source:SGD;Acc:S000001314]	-
YLR395C	1717.75	1478.41	1284.86	1296.1	COX8	XII	909729	909965	-	237	protein_coding	Subunit VIII of cytochrome c oxidase, which is the terminal member of the mitochondrial inner membrane electron transport chain [Source:SGD;Acc:S000004387]	-
YDL055C	1535.24	1526.68	1314.32	1348.79	PSA1	IV	355674	356759	-	1086	protein_coding	GDP-mannose pyrophosphorylase (mannose-1-phosphate guanyltransferase), synthesizes GDP-mannose from GTP and mannose-1-phosphate in cell wall biosynthesis; required for normal cell wall structure [Source:SGD;Acc:S000002213]	Hexapep
YDL125C	1383.87	1383	1825.69	1119.92	HNT1	IV	239019	239606	-	477	protein_coding	Adenosine 5'-monophosphoramidase; interacts physically and genetically with Kin28p, a CDK and TFIIK subunit, and genetically with CAK1; member of the histidine triad (HIT) superfamily of nucleotide-binding proteins and similar to Hint [Source:SGD;Acc:S000002283]	HIT
YIL069C	1582.93	1581.2	1147.12	1394.64	RPS24B	IX	231553	232369	-	408	protein_coding	Protein component of the small (40S) ribosomal subunit; identical to Rps24Ap and has similarity to rat S24 ribosomal protein [Source:SGD;Acc:S000001331]	Ribosomal_S24e
YLR249W	1646.92	1510.32	1136.04	1399.12	YEF3	XII	636780	639914	+	3135	protein_coding	Gamma subunit of translational elongation factor eEF1B, stimulates the binding of aminoacyl-tRNA (AA-tRNA) to ribosomes by releasing eEF1A (Tef1p/Tef2p) from the ribosomal complex; contains two ABC cassettes; binds and hydrolyzes ATP [Source:SGD;Acc:S000004239]	ABC_tran
YMR242C	1460.08	1485.58	1215.85	1524.37	RPL20A	XIII	753225	754220	-	519	protein_coding	Protein component of the large (60S) ribosomal subunit, nearly identical to Rpl20Bp and has similarity to rat L18a ribosomal protein [Source:SGD;Acc:S000004855]	-
YJL177W	1628.8	1571.98	1092.65	1388.17	RPL17B	X	90786	91657	+	555	protein_coding	Protein component of the large (60S) ribosomal subunit, nearly identical to Rpl17Ap and has similarity to E. coli L22 and rat L17 ribosomal proteins [Source:SGD;Acc:S000003713]	-
YGR037C	1223.85	1113.58	1766.24	1507.38	ACB1	VII	559731	559994	-	264	protein_coding	Acyl-CoA-binding protein, transports newly synthesized acyl-CoA esters from fatty acid synthetase (Fas1p-Fas2p) to acyl-CoA-consuming processes; subject to starvation-induced, Grh1p-mediated unconventional secretion [Source:SGD;Acc:S000003269]	-
YKL156W	1603.03	1250.27	1216.58	1498.89	RPS27A	XI	158613	159212	+	249	protein_coding	Protein component of the small (40S) ribosomal subunit; nearly identical to Rps27Bp and has similarity to rat S27 ribosomal protein [Source:SGD;Acc:S000001639]	-
YER102W	1506.42	1244.57	1193.02	1543.75	RPS8B	V	363100	363702	+	603	protein_coding	Protein component of the small (40S) ribosomal subunit; identical to Rps8Ap and has similarity to rat S8 ribosomal protein [Source:SGD;Acc:S000000904]	-
YCR012W	1069.06	1281.84	1729.73	1363.1	PGK1	III	137746	138996	+	1251	protein_coding	3-phosphoglycerate kinase, catalyzes transfer of high-energy phosphoryl groups from the acyl phosphate of 1,3-bisphosphoglycerate to ADP to produce ATP; key enzyme in glycolysis and gluconeogenesis [Source:SGD;Acc:S000000605]	-
YLR406C	1468.06	1270.91	1144.44	1415.55	RPL31B	XII	931065	931755	-	342	protein_coding	Protein component of the large (60S) ribosomal subunit, nearly identical to Rpl31Ap and has similarity to rat L31 ribosomal protein; associates with the karyopherin Sxm1p; loss of both Rpl31p and Rpl39p confers lethality [Source:SGD;Acc:S000004398]	Ribosomal_L31e
YLL024C	1196.91	1268.92	1384.38	1332.53	SSA2	XII	95566	97485	-	1920	protein_coding	ATP binding protein involved in protein folding and vacuolar import of proteins; member of heat shock protein 70 (HSP70) family; associated with the chaperonin-containing T-complex; present in the cytoplasm, vacuolar membrane and cell wall; 98% iden /.../with Ssa1p, but subtle differences between the two proteins provide functional specificity with respect to propagation of yeast [URE3] prions an…	HSP70
YBL030C	1500.08	1381.5	1156.59	1116.82	PET9	II	163041	163997	-	957	protein_coding	Major ADP/ATP carrier of the mitochondrial inner membrane, exchanges cytosolic ADP for mitochondrially synthesized ATP; also imports heme and ATP; phosphorylated; required for viability in many lab strains that carry a sal1 mutation [Source:SGD;Acc:S000000126]	Mito_carr
YJR121W	1397.57	1328.43	1268.03	1150.72	ATP2	X	647607	649142	+	1536	protein_coding	Beta subunit of the F1 sector of mitochondrial F1F0 ATP synthase, which is a large, evolutionarily conserved enzyme complex required for ATP synthesis; phosphorylated [Source:SGD;Acc:S000003882]	ATP-synt_ab
YGL255W	1275.52	1327.78	1272.22	1201.23	ZRT1	VII	20978	22108	+	1131	protein_coding	High-affinity zinc transporter of the plasma membrane, responsible for the majority of zinc uptake; transcription is induced under low-zinc conditions by the Zap1p transcription factor [Source:SGD;Acc:S000003224]	-
YJR048W	1348.59	1202.04	1271.29	1197.15	CYC1	X	526335	526664	+	330	protein_coding	Cytochrome c, isoform 1; electron carrier of the mitochondrial intermembrane space that transfers electrons from ubiquinone-cytochrome c oxidoreductase to cytochrome c oxidase during cellular respiration [Source:SGD;Acc:S000003809]	-
YHR021C	1137.68	1219.29	1122.48	1519.73	RPS27B	VIII	147871	148669	-	249	protein_coding	Protein component of the small (40S) ribosomal subunit; nearly identical to Rps27Ap and has similarity to rat S27 ribosomal protein [Source:SGD;Acc:S000001063]	-
YOR122C	1155.36	1071.65	1505.5	1160.65	PFY1	XV	552298	552887	-	381	protein_coding	Profilin, binds actin, phosphatidylinositol 4,5-bisphosphate, and polyproline regions; involved in cytoskeleton organization; required for normal timing of actin polymerization in response to thermal stress [Source:SGD;Acc:S000005648]	-
YIL053W	1122.52	990.084	1280.11	1308.79	RHR2	IX	255115	255867	+	753	protein_coding	Constitutively expressed isoform of DL-glycerol-3-phosphatase; involved in glycerol biosynthesis, induced in response to both anaerobic and, along with the Hor2p/Gpp2p isoform, osmotic stress [Source:SGD;Acc:S000001315]	-
YDR025W	1202.03	1204.52	929.841	1344.48	RPS11A	IV	491515	492324	+	471	protein_coding	Protein component of the small (40S) ribosomal subunit; identical to Rps11Bp and has similarity to E. coli S17 and rat S11 ribosomal proteins [Source:SGD;Acc:S000002432]	-
YDR502C	655.425	681.375	2128.97	1201.03	SAM2	IV	1453310	1454464	-	1155	protein_coding	S-adenosylmethionine synthetase, catalyzes transfer of the adenosyl group of ATP to the sulfur atom of methionine; one of two differentially regulated isozymes (Sam1p and Sam2p) [Source:SGD;Acc:S000002910]	-
YBR031W	1253.75	1055.54	1038.38	1287.17	RPL4A	II	300166	301254	+	1089	protein_coding	N-terminally acetylated protein component of the large (60S) ribosomal subunit, nearly identical to Rpl4Bp and has similarity to E. coli L4 and rat L4 ribosomal proteins [Source:SGD;Acc:S000000235]	-
YOL121C	1167.91	1252.87	956.095	1218.6	RPS19A	XV	92026	92850	-	435	protein_coding	Protein component of the small (40S) ribosomal subunit, required for assembly and maturation of pre-40 S particles; mutations in human RPS19 are associated with Diamond Blackfan anemia; nearly identical to Rps19Bp [Source:SGD;Acc:S000005481]	-
YEL054C	1200.02	1072.11	932.527	1346.01	RPL12A	V	52721	53218	-	498	protein_coding	Protein component of the large (60S) ribosomal subunit, nearly identical to Rpl12Bp; rpl12a rpl12b double mutant exhibits slow growth and slow translation; has similarity to E. coli L11 and rat L12 ribosomal proteins [Source:SGD;Acc:S000000780]	-
YOR020C	953.009	1039.23	1422.39	1125.78	HSP10	XV	370524	370844	-	321	protein_coding	Mitochondrial matrix co-chaperonin that inhibits the ATPase activity of Hsp60p, a mitochondrial chaperonin; involved in protein folding and sorting in the mitochondria; 10 kD heat shock protein with similarity to E. coli groES [Source:SGD;Acc:S000005546]	-
YOR298C-A	1056.89	1183.73	1157.91	1125.55	MBF1	XV	877230	877685	-	456	protein_coding	Transcriptional coactivator that bridges the DNA-binding region of Gcn4p and TATA-binding protein Spt15p; suppressor of frameshift mutations [Source:SGD;Acc:S000007253]	HTH_3
YDR497C	769.02	877.628	1664.31	1187.49	ITR1	IV	1443713	1445467	-	1755	protein_coding	Myo-inositol transporter with strong similarity to the minor myo-inositol transporter Itr2p, member of the sugar transporter superfamily; expression is repressed by inositol and choline via Opi1p and derepressed via Ino2p and Ino4p [Source:SGD;Acc:S000002905]	Sugar_tr
YEL027W	993.27	1295.96	1102.59	1058.88	VMA3	V	100769	101251	+	483	protein_coding	Proteolipid subunit of the vacuolar H(+)-ATPase V0 sector (subunit c; dicyclohexylcarbodiimide binding subunit); required for vacuolar acidification and important for copper and iron metal ion homeostasis [Source:SGD;Acc:S000000753]	-
YDR377W	1216.13	1160.13	1151.95	911.843	ATP17	IV	1228611	1228916	+	306	protein_coding	Subunit f of the F0 sector of mitochondrial F1F0 ATP synthase, which is a large, evolutionarily conserved enzyme complex required for ATP synthesis [Source:SGD;Acc:S000002785]	-
YNL281W	1116.32	1228.57	1124.64	945.397	HCH1	XIV	108467	108928	+	462	protein_coding	Heat shock protein regulator that binds to Hsp90p and may stimulate ATPase activity; originally identified as a high-copy number suppressor of a HSP90 loss-of-function mutation; GFP-fusion protein localizes to the cytoplasm and nucleus [Source:SGD;Acc:S000005225]	-
YER043C	820.7	784.825	1464.63	1282.28	SAH1	V	235770	237119	-	1350	protein_coding	S-adenosyl-L-homocysteine hydrolase, catabolizes S-adenosyl-L-homocysteine which is formed after donation of the activated methyl group of S-adenosyl-L-methionine (AdoMet) to an acceptor [Source:SGD;Acc:S000000845]	-
YDR471W	1243.18	1191.98	824.62	1057.11	RPL27B	IV	1401770	1402564	+	411	protein_coding	Protein component of the large (60S) ribosomal subunit, nearly identical to Rpl27Ap and has similarity to rat L27 ribosomal protein [Source:SGD;Acc:S000002879]	-
YDL192W	997.796	1056.57	1166.38	1090.39	ARF1	IV	116321	116866	+	546	protein_coding	ADP-ribosylation factor, GTPase of the Ras superfamily involved in regulation of coated vesicle formation in intracellular trafficking within the Golgi; functionally interchangeable with Arf2p [Source:SGD;Acc:S000002351]	Arf
YNL067W	924.587	933.064	1084.98	1318.78	RPL9B	XIV	499681	500256	+	576	protein_coding	Protein component of the large (60S) ribosomal subunit, nearly identical to Rpl9Ap and has similarity to E. coli L6 and rat L9 ribosomal proteins [Source:SGD;Acc:S000005011]	-
YHL033C	1150.07	864.508	968.089	1257.15	RPL8A	VIII	35255	36025	-	771	protein_coding	Ribosomal protein L4 of the large (60S) ribosomal subunit, nearly identical to Rpl8Bp and has similarity to rat L7a ribosomal protein; mutation results in decreased amounts of free 60S subunits [Source:SGD;Acc:S000001025]	-
YLR354C	1016.87	1088.35	1166.14	951.226	TAL1	XII	836350	837357	-	1008	protein_coding	Transaldolase, enzyme in the non-oxidative pentose phosphate pathway; converts sedoheptulose 7-phosphate and glyceraldehyde 3-phosphate to erythrose 4-phosphate and fructose 6-phosphate [Source:SGD;Acc:S000004346]	-
YFL039C	1045.67	981.816	1102.14	997.91	ACT1	VI	53260	54696	-	1128	protein_coding	Actin, structural protein involved in cell polarization, endocytosis, and other cytoskeletal functions [Source:SGD;Acc:S000001855]	Actin
YDR077W	869.324	955.471	1400.68	899.673	SED1	IV	600793	601809	+	1017	protein_coding	Major stress-induced structural GPI-cell wall glycoprotein in stationary-phase cells, associates with translating ribosomes, possible role in mitochondrial genome maintenance; ORF contains two distinct variable minisatellites [Source:SGD;Acc:S000002484]	-
YLR344W	1074.91	968.2	848.302	1203.22	RPL26A	XII	819312	820142	+	384	protein_coding	Protein component of the large (60S) ribosomal subunit, nearly identical to Rpl26Bp and has similarity to E. coli L24 and rat L26 ribosomal proteins; binds to 5.8S rRNA [Source:SGD;Acc:S000004336]	-
YNL135C	1052.5	910.088	1102.38	994.955	FPR1	XIV	371882	372226	-	345	protein_coding	Peptidyl-prolyl cis-trans isomerase (PPIase), binds to the drugs FK506 and rapamycin; also binds to the nonhistone chromatin binding protein Hmo1p and may regulate its assembly or function [Source:SGD;Acc:S000005079]	FKBP_C
YDR012W	1167.15	977.963	836.53	1073.93	RPL4B	IV	471853	472941	+	1089	protein_coding	Protein component of the large (60S) ribosomal subunit, nearly identical to Rpl4Ap and has similarity to E. coli L4 and rat L4 ribosomal proteins [Source:SGD;Acc:S000002419]	-
YER056C-A	1050.47	1057.38	921.404	1024.55	RPL34A	V	269423	270185	-	366	protein_coding	Protein component of the large (60S) ribosomal subunit, nearly identical to Rpl34Bp and has similarity to rat L34 ribosomal protein [Source:SGD;Acc:S000002135]	-
YOR182C	1137.44	1054.93	701.401	1137.3	RPS30B	XV	678191	678793	-	192	protein_coding	Protein component of the small (40S) ribosomal subunit; nearly identical to Rps30Ap and has similarity to rat S30 ribosomal protein [Source:SGD;Acc:S000005708]	-
YMR186W	945.154	988.865	1104.1	940.599	HSC82	XIII	632355	634472	+	2118	protein_coding	Cytoplasmic chaperone of the Hsp90 family, redundant in function and nearly identical with Hsp82p, and together they are essential; expressed constitutively at 10-fold higher basal levels than HSP82 and induced 2-3 fold by heat shock [Source:SGD;Acc:S000004798]	HATPase_c
YDR155C	789.057	906.854	1197.11	1080.03	CPR1	IV	768512	769000	-	489	protein_coding	Cytoplasmic peptidyl-prolyl cis-trans isomerase (cyclophilin), catalyzes the cis-trans isomerization of peptide bonds N-terminal to proline residues; binds the drug cyclosporin A [Source:SGD;Acc:S000002562]	Pro_isomerase
YNL209W	1091.45	955.103	876.907	1037.71	SSB2	XIV	252059	253900	+	1842	protein_coding	Cytoplasmic ATPase that is a ribosome-associated molecular chaperone, functions with J-protein partner Zuo1p; may be involved in the folding of newly-synthesized polypeptide chains; member of the HSP70 family; homolog of SSB1 [Source:SGD;Acc:S000005153]	HSP70
YBR078W	1059.78	1060.22	921.585	887.051	ECM33	II	393123	394742	+	1290	protein_coding	GPI-anchored protein of unknown function, has a possible role in apical bud growth; GPI-anchoring on the plasma membrane crucial to function; phosphorylated in mitochondria; similar to Sps2p and Pst1p [Source:SGD;Acc:S000000282]	-
YMR260C	1113.01	992.427	858.01	908.412	TIF11	XIII	789378	789839	-	462	protein_coding	Translation initiation factor eIF1A, essential protein that forms a complex with Sui1p (eIF1) and the 40S ribosomal subunit and scans for the start codon; C-terminus associates with Fun12p (eIF5B); N terminus interacts with eIF2 and eIF3 [Source:SGD;Acc:S000004873]	-
YOR234C	858.436	1070.69	774.726	1101	RPL33B	XV	778555	779405	-	324	protein_coding	Ribosomal protein L37 of the large (60S) ribosomal subunit, nearly identical to Rpl33Ap and has similarity to rat L35a; rpl33b null mutant exhibits normal growth while rpl33a rpl33b double null mutant is inviable [Source:SGD;Acc:S000005760]	-
YPR149W	1053.05	1183.11	871.951	690.788	NCE102	XVI	829918	830439	+	522	protein_coding	Protein of unknown function; contains transmembrane domains; involved in secretion of proteins that lack classical secretory signal sequences; component of the detergent-insoluble glycolipid-enriched complexes (DIGs) [Source:SGD;Acc:S000006353]	-
YFL045C	961.442	911.7	1024.06	901.635	SEC53	VI	43628	44392	-	765	protein_coding	Phosphomannomutase, involved in synthesis of GDP-mannose and dolichol-phosphate-mannose; required for folding and glycosylation of secretory proteins in the ER lumen [Source:SGD;Acc:S000001849]	-
YJL052W	557.64	667.04	1757.76	804.877	TDH1	X	338271	339269	+	999	protein_coding	Glyceraldehyde-3-phosphate dehydrogenase, isozyme 1, involved in glycolysis and gluconeogenesis; tetramer that catalyzes the reaction of glyceraldehyde-3-phosphate to 1,3 bis-phosphoglycerate; detected in the cytoplasm and cell wall [Source:SGD;Acc:S000003588]	-
YIL133C	1017.94	925.805	788.122	1047.42	RPL16A	IX	98527	99416	-	600	protein_coding	N-terminally acetylated protein component of the large (60S) ribosomal subunit, binds to 5.8 S rRNA; has similarity to Rpl16Bp, E. coli L13 and rat L13a ribosomal proteins; transcriptionally regulated by Rap1p [Source:SGD;Acc:S000001395]	-
YGR085C	980.03	897.345	835.853	1024.81	RPL11B	VII	648383	648907	-	525	protein_coding	Protein component of the large (60S) ribosomal subunit, nearly identical to Rpl11Ap; involved in ribosomal assembly; depletion causes degradation of proteins and RNA of the 60S subunit; has similarity to E. coli L5 and rat L11 [Source:SGD;Acc:S000003317]	-
YPR028W	819.02	1004.48	1017.89	841.068	YOP1	XVI	623527	624202	+	543	protein_coding	Membrane protein that interacts with Yip1p to mediate membrane traffic; interacts with Sey1p to maintain ER morphology; overexpression leads to cell death and accumulation of internal cell membranes [Source:SGD;Acc:S000006232]	TB2_DP1_HVA22
YNL052W	940.987	971.965	876.463	881.6	COX5A	XIV	531725	532186	+	462	protein_coding	Subunit Va of cytochrome c oxidase, which is the terminal member of the mitochondrial inner membrane electron transport chain; predominantly expressed during aerobic growth while its isoform Vb (Cox5Bp) is expressed during anaerobic growth [Source:SGD;Acc:S000004997]	COX4
YNL145W	869.668	956.137	884.424	917.27	MFA2	XIV	352414	352530	+	117	protein_coding	Mating pheromone a-factor, made by a cells; interacts with alpha cells to induce cell cycle arrest and other responses leading to mating; biogenesis involves C-terminal modification, N-terminal proteolysis, and export; also encoded by MFA1 [Source:SGD;Acc:S000005089]	-
YMR002W	961.321	887.526	900.035	872.967	MIC17	XIII	272193	272663	+	471	protein_coding	Mitochondrial intermembrane space protein, required for normal oxygen consumption; contains twin cysteine-x9-cysteine motifs [Source:SGD;Acc:S000004604]	-
YLR333C	985.098	890.401	779.015	960.637	RPS25B	XII	795573	795899	-	327	protein_coding	Protein component of the small (40S) ribosomal subunit; nearly identical to Rps25Ap and has similarity to rat S25 ribosomal protein [Source:SGD;Acc:S000004325]	-
YLL050C	836.763	862.006	1069.09	845.129	COF1	XII	39804	40414	-	432	protein_coding	Cofilin, promotes actin filament depolarization in a pH-dependent manner; binds both actin monomers and filaments and severs filaments; thought to be regulated by phosphorylation at SER4; ubiquitous and essential in eukaryotes [Source:SGD;Acc:S000003973]	Cofilin_ADF
YDL067C	961.209	1076.06	688.319	866.322	COX9	IV	334217	334396	-	180	protein_coding	Subunit VIIa of cytochrome c oxidase, which is the terminal member of the mitochondrial inner membrane electron transport chain [Source:SGD;Acc:S000002225]	-
YHR005C-A	807.144	790.693	978.633	975.73	TIM10	VIII	115620	115901	-	282	protein_coding	Essential protein of the mitochondrial intermembrane space, forms a complex with Tim9p (TIM10 complex) that delivers hydrophobic proteins to the TIM22 complex for insertion into the inner membrane [Source:SGD;Acc:S000003530]	-
YMR194W	950.571	926.5	813.425	844.28	RPL36A	XIII	651145	651910	+	303	protein_coding	N-terminally acetylated protein component of the large (60S) ribosomal subunit, nearly identical to Rpl36Bp and has similarity to rat L36 ribosomal protein; binds to 5.8 S rRNA [Source:SGD;Acc:S000004807]	-
YJL034W	665.046	691.829	1289.17	877.125	KAR2	X	381327	383375	+	2049	protein_coding	ATPase involved in protein import into the ER, also acts as a chaperone to mediate protein folding in the ER and may play a role in ER export of soluble proteins; regulates the unfolded protein response via interaction with Ire1p [Source:SGD;Acc:S000003571]	HSP70
YFL031C-A	796.149	819.23	1033.51	831.362	-	VI	76014	76115	-	102	protein_coding	Dubious ORF unlikely to encode a protein, based on available experimental and comparative sequence data; partially overlaps HAC1/YFL031W; identified by gene-trapping, microarray-based expression analysis, and genome-wide homology searching [Source:SGD;Acc:S000028629]	-
YCL043C	705.887	769.814	1145.31	840.81	PDI1	III	48653	50221	-	1569	protein_coding	Protein disulfide isomerase; multifunctional protein resident in the endoplasmic reticulum lumen, essential for the formation of disulfide bonds in secretory and cell-surface proteins, unscrambles non-native disulfide bonds; forms a complex with Mnl /.../t has exomannosidase activity, processing unfolded protein-bound Man8GlcNAc2 oligosaccharides to Man7GlcNAc2 which promotes degradation in the u…	-
YDR529C	904.187	1026.07	879.676	645.534	QCR7	IV	1496165	1496548	-	384	protein_coding	Subunit 7 of the ubiquinol cytochrome-c reductase complex, which is a component of the mitochondrial inner membrane electron transport chain; oriented facing the mitochondrial matrix; N-terminus appears to play a role in complex assembly [Source:SGD;Acc:S000002937]	-
YNL244C	818.29	678.725	846.925	1074.13	SUI1	XIV	187170	187496	-	327	protein_coding	Translation initiation factor eIF1; component of a complex involved in recognition of the initiator codon; modulates translation accuracy at the initiation phase [Source:SGD;Acc:S000005188]	SUI1
YHL001W	935.688	875.554	724.611	860.266	RPL14B	VIII	104277	105091	+	417	protein_coding	Protein component of the large (60S) ribosomal subunit, nearly identical to Rpl14Ap and has similarity to rat L14 ribosomal protein [Source:SGD;Acc:S000000993]	-
YMR307W	815.519	893.199	836.485	833.779	GAS1	XIII	887003	888682	+	1680	protein_coding	Beta-1,3-glucanosyltransferase, required for cell wall assembly and also has a role in transcriptional silencing; localizes to the cell surface via a glycosylphosphatidylinositol (GPI) anchor; also found at the nuclear periphery [Source:SGD;Acc:S000004924]	-
YPL271W	743.355	879.649	967.512	782.585	ATP15	XVI	30079	30267	+	189	protein_coding	Epsilon subunit of the F1 sector of mitochondrial F1F0 ATP synthase, which is a large, evolutionarily conserved enzyme complex required for ATP synthesis; phosphorylated [Source:SGD;Acc:S000006192]	-
YER019C-A	695.738	1037.58	880.081	731.835	SBH2	V	194273	194539	-	267	protein_coding	Ssh1p-Sss1p-Sbh2p complex component, involved in protein translocation into the endoplasmic reticulum; homologous to Sbh1p [Source:SGD;Acc:S000002127]	-
YDR345C	666.836	704.616	1046.76	925.042	HXT3	IV	1162957	1164660	-	1704	protein_coding	Low affinity glucose transporter of the major facilitator superfamily, expression is induced in low or high glucose conditions [Source:SGD;Acc:S000002753]	Sugar_tr
YDL082W	908.249	824.386	674.706	919.471	RPL13A	IV	308424	309388	+	600	protein_coding	Protein component of the large (60S) ribosomal subunit, nearly identical to Rpl13Bp; not essential for viability; has similarity to rat L13 ribosomal protein [Source:SGD;Acc:S000002240]	-
YHR193C	827.681	774.298	817.183	896.67	EGD2	VIII	487712	488236	-	525	protein_coding	Alpha subunit of the heteromeric nascent polypeptide-associated complex (NAC) involved in protein sorting and translocation, associated with cytoplasmic ribosomes [Source:SGD;Acc:S000001236]	-
YNL255C	803.392	972.435	808.728	729.103	GIS2	XIV	167329	167790	-	462	protein_coding	Translational activator for mRNAs with internal ribosome entry sites; associates with polysomes and binds to a specific subset of mRNAs; ortholog of human ZNF9/CNBP, a gene involved in myotonic dystrophy type 2 [Source:SGD;Acc:S000005199]	zf-CCHC
YER177W	727.381	814.428	972.039	797.612	BMH1	V	545611	546414	+	804	protein_coding	14-3-3 protein, major isoform; controls proteome at post-transcriptional level, binds proteins and DNA, involved in regulation of many processes including exocytosis, vesicle transport, Ras/MAPK signaling, and rapamycin-sensitive signaling [Source:SGD;Acc:S000000979]	-
YDL191W	824.066	795.811	757.307	905.425	RPL35A	IV	117664	118517	+	363	protein_coding	Protein component of the large (60S) ribosomal subunit, identical to Rpl35Bp and has similarity to rat L35 ribosomal protein [Source:SGD;Acc:S000002350]	-
YLR043C	827.731	736.432	907.277	806.43	TRX1	XII	231702	232013	-	312	protein_coding	Cytoplasmic thioredoxin isoenzyme of the thioredoxin system which protects cells against oxidative and reductive stress, forms LMA1 complex with Pbi2p, acts as a cofactor for Tsa1p, required for ER-Golgi transport and vacuole inheritance [Source:SGD;Acc:S000004033]	-
YDR033W	915.425	831.669	830.418	661.801	MRH1	IV	508147	509109	+	963	protein_coding	Protein that localizes primarily to the plasma membrane, also found at the nuclear envelope; the authentic, non-tagged protein is detected in mitochondria in a phosphorylated state; has similarity to Hsp30p and Yro2p [Source:SGD;Acc:S000002440]	-
YBR082C	645.373	856.051	908.958	820.822	UBC4	II	406628	407169	-	447	protein_coding	Ubiquitin-conjugating enzyme (E2), mediates degradation of abnormal or excess proteins, including calmodulin and histone H3; interacts with many SCF ubiquitin protein ligases; component of the cellular stress response [Source:SGD;Acc:S000000286]	UQ_con
YPL037C	883.61	712.954	769.083	834.078	EGD1	XVI	481428	481901	-	474	protein_coding	Subunit beta1 of the nascent polypeptide-associated complex (NAC) involved in protein targeting, associated with cytoplasmic ribosomes; enhances DNA binding of the Gal4p activator; homolog of human BTF3b [Source:SGD;Acc:S000005958]	-
YKL081W	888.218	750.333	688.985	848.247	TEF4	XI	282891	284455	+	1239	protein_coding	Gamma subunit of translational elongation factor eEF1B, stimulates the binding of aminoacyl-tRNA (AA-tRNA) to ribosomes by releasing eEF1A (Tef1p/Tef2p) from the ribosomal complex [Source:SGD;Acc:S000001564]	GST_N
YHR001W-A	823.483	827.507	844.065	677.073	QCR10	VIII	107826	108122	+	234	protein_coding	Subunit of the ubiqunol-cytochrome c oxidoreductase complex which includes Cobp, Rip1p, Cyt1p, Cor1p, Qcr2p, Qcr6p, Qcr7p, Qcr8p, Qcr9p, and Qcr10p and comprises part of the mitochondrial respiratory chain [Source:SGD;Acc:S000003529]	-
YDL136W	801.175	780.843	662.52	902.458	RPL35B	IV	217600	218367	+	363	protein_coding	Protein component of the large (60S) ribosomal subunit, identical to Rpl35Ap and has similarity to rat L35 ribosomal protein [Source:SGD;Acc:S000002295]	-
YDR226W	773.73	606.09	930.798	834.225	ADK1	IV	916486	917154	+	669	protein_coding	Adenylate kinase, required for purine metabolism; localized to the cytoplasm and the mitochondria; lacks cleavable signal sequence [Source:SGD;Acc:S000002634]	ADK
YGR183C	852.922	944.174	735.267	597.996	QCR9	VII	859063	859476	-	201	protein_coding	Subunit 9 of the ubiquinol cytochrome-c reductase complex, which is a component of the mitochondrial inner membrane electron transport chain; required for electron transfer at the ubiquinol oxidase site of the complex [Source:SGD;Acc:S000003415]	-
YLR038C	664.326	891.291	885.671	679.03	COX12	XII	224921	225172	-	252	protein_coding	Subunit VIb of cytochrome c oxidase, which is the terminal member of the mitochondrial inner membrane electron transport chain; required for assembly of cytochrome c oxidase but not required for activity after assembly; phosphorylated [Source:SGD;Acc:S000004028]	-
YGL187C	782.418	894.608	788.87	652.07	COX4	VII	149704	150171	-	468	protein_coding	Subunit IV of cytochrome c oxidase, the terminal member of the mitochondrial inner membrane electron transport chain; precursor N-terminal 25 residues are cleaved during mitochondrial import; phosphorylated; spermidine enhances translation [Source:SGD;Acc:S000003155]	-
YLR293C	823.827	775.29	694.43	804.504	GSP1	XII	720771	721430	-	660	protein_coding	Ran GTPase, GTP binding protein (mammalian Ranp homolog) involved in the maintenance of nuclear organization, RNA processing and transport; regulated by Srm1p, Rna1p, Yrb1p, Yrb2p, Yrp4p, Yrb30p, Cse1p and Kap95p; yeast Gsp2p homolog [Source:SGD;Acc:S000004284]	Ras
YNL190W	798.482	729.276	758.772	765.45	-	XIV	282395	283009	+	615	protein_coding	Cell wall protein of unknown function; proposed role as a hydrophilin induced by osmotic stress; contains a putative GPI-attachment site [Source:SGD;Acc:S000005134]	-
YPR133W-A	775.991	709.147	803.114	752.322	TOM5	XVI	797557	797709	+	153	protein_coding	Component of the TOM (translocase of outer membrane) complex responsible for recognition and initial import of all mitochondrially directed proteins; involved in transfer of precursors from the Tom70p and Tom20p receptors to the Tom40p pore [Source:SGD;Acc:S000006433]	-
YNL134C	795.988	750.694	773.644	695.831	-	XIV	372451	373581	-	1131	protein_coding	Putative protein of unknown function with similarity to dehydrogenases from other model organisms; green fluorescent protein (GFP)-fusion protein localizes to both the cytoplasm and nucleus and is induced by the DNA-damaging agent MMS [Source:SGD;Acc:S000005078]	ADH_zinc_N
YFR033C	645.6	730.902	828.752	751.163	QCR6	VI	224326	224769	-	444	protein_coding	Subunit 6 of the ubiquinol cytochrome-c reductase complex, which is a component of the mitochondrial inner membrane electron transport chain; highly acidic protein; required for maturation of cytochrome c1 [Source:SGD;Acc:S000001929]	-
YDR298C	840.371	848.979	718.37	533.811	ATP5	IV	1058176	1058814	-	639	protein_coding	Subunit 5 of the stator stalk of mitochondrial F1F0 ATP synthase, which is an evolutionarily conserved enzyme complex required for ATP synthesis; homologous to bovine subunit OSCP (oligomycin sensitivity-conferring protein); phosphorylated [Source:SGD;Acc:S000002706]	-
YDR086C	657.463	599.209	946.834	736.014	SSS1	IV	616928	617170	-	243	protein_coding	Subunit of the Sec61p translocation complex (Sec61p-Sss1p-Sbh1p) that forms a channel for passage of secretory proteins through the endoplasmic reticulum membrane, and of the Ssh1p complex (Ssh1p-Sbh2p-Sss1p); interacts with Ost4p and Wbp1p [Source:SGD;Acc:S000002493]	-
YOR247W	669.875	698.753	815.101	746.159	SRL1	XV	797676	798308	+	633	protein_coding	Mannoprotein that exhibits a tight association with the cell wall, required for cell wall stability in the absence of GPI-anchored mannoproteins; has a high serine-threonine content; expression is induced in cell wall mutants [Source:SGD;Acc:S000005773]	-
YPR165W	772.026	685.867	735.115	667.101	RHO1	XVI	875368	875997	+	630	protein_coding	GTP-binding protein of the rho subfamily of Ras-like proteins, involved in establishment of cell polarity; regulates protein kinase C (Pkc1p) and the cell wall synthesizing enzyme 1,3-beta-glucan synthase (Fks1p and Gsc2p) [Source:SGD;Acc:S000006369]	Ras
YLR286C	706.381	957.086	610.087	580.333	CTS1	XII	708448	710136	-	1689	protein_coding	Endochitinase, required for cell separation after mitosis; transcriptional activation during the G1 phase of the cell cycle is mediated by transcription factor Ace2p [Source:SGD;Acc:S000004276]	-
YDR381W	786.296	808.506	621.516	623.181	YRA1	IV	1236558	1238004	+	681	protein_coding	RNA binding protein required for export of poly(A)+ mRNA from the nucleus; proposed to couple mRNA export with 3' end processing via its interactions with Mex67p and Pcf11p; functionally redundant with Yra2p, another REF family member [Source:SGD;Acc:S000002789]	RRM_1
YHR051W	689.85	774.737	739.592	621.476	COX6	VIII	209705	210151	+	447	protein_coding	Subunit VI of cytochrome c oxidase, which is the terminal member of the mitochondrial inner membrane electron transport chain; expression is regulated by oxygen levels [Source:SGD;Acc:S000001093]	-
YLR300W	701.158	635.034	813.687	673.992	EXG1	XII	728955	730301	+	1347	protein_coding	Major exo-1,3-beta-glucanase of the cell wall, involved in cell wall beta-glucan assembly; exists as three differentially glycosylated isoenzymes [Source:SGD;Acc:S000004291]	-
YNL300W	684.154	801.782	665.298	645.513	TOS6	XIV	65744	66052	+	309	protein_coding	Glycosylphosphatidylinositol-dependent cell wall protein, expression is periodic and decreases in respone to ergosterol perturbation or upon entry into stationary phase; depletion increases resistance to lactic acid [Source:SGD;Acc:S000005244]	-
YJL158C	696.245	629.416	726.189	727.173	CIS3	X	122265	122948	-	684	protein_coding	Mannose-containing glycoprotein constituent of the cell wall; member of the PIR (proteins with internal repeats) family [Source:SGD;Acc:S000003694]	-
YJL153C	107.937	100.082	2083.76	478.11	INO1	X	134332	135933	-	1602	protein_coding	Inositol-3-phosphate synthase, involved in synthesis of inositol phosphates and inositol-containing phospholipids; transcription is coregulated with other phospholipid biosynthetic genes by Ino2p and Ino4p, which bind the UASINO DNA element [Source:SGD;Acc:S000003689]	-
YLR355C	690.514	628.056	730.208	706.007	ILV5	XII	838066	839253	-	1188	protein_coding	Bifunctional acetohydroxyacid reductoisomerase and mtDNA binding protein; involved in branched-chain amino acid biosynthesis and maintenance of wild-type mitochondrial DNA; found in mitochondrial nucleoids [Source:SGD;Acc:S000004347]	-
YER026C	455.669	528.471	1052.14	716.197	CHO1	V	207644	208474	-	831	protein_coding	Phosphatidylserine synthase, functions in phospholipid biosynthesis; catalyzes the reaction CDP-diaclyglycerol + L-serine = CMP + L-1-phosphatidylserine, transcriptionally repressed by myo-inositol and choline [Source:SGD;Acc:S000000828]	CDP-OH_P_transf
YLR264W	657.71	783.276	595.829	704.162	RPS28B	XII	673131	673334	+	204	protein_coding	Protein component of the small (40S) ribosomal subunit; nearly identical to Rps28Ap and has similarity to rat S28 ribosomal protein [Source:SGD;Acc:S000004254]	-
YNL079C	655.231	602.081	755.45	724.202	TPM1	XIV	478566	479165	-	600	protein_coding	Major isoform of tropomyosin; binds to and stabilizes actin cables and filaments, which direct polarized cell growth and the distribution of several organelles; acetylated by the NatB complex and acetylated form binds actin most efficiently [Source:SGD;Acc:S000005023]	-
YHR072W-A	716.277	611.764	610	790.831	NOP10	VIII	241664	241840	+	177	protein_coding	Constituent of small nucleolar ribonucleoprotein particles containing H/ACA-type snoRNAs, which are required for pseudouridylation and processing of pre-18S rRNA [Source:SGD;Acc:S000007455]	-
YML012W	582.554	668.548	803.711	647.952	ERV25	XIII	246116	246751	+	636	protein_coding	Protein that forms a heterotrimeric complex with Erp1, Erp2p, and Emp24, member of the p24 family involved in endoplasmic reticulum to Golgi transport [Source:SGD;Acc:S000004473]	-
YAL038W	526.564	632.997	867.64	669.708	CDC19	I	71786	73288	+	1503	protein_coding	Pyruvate kinase, functions as a homotetramer in glycolysis to convert phosphoenolpyruvate to pyruvate, the input for aerobic (TCA cycle) or anaerobic (glucose fermentation) respiration [Source:SGD;Acc:S000000036]	PK
YNL096C	662.174	718.348	567.426	730.984	RPS7B	XIV	443398	444315	-	573	protein_coding	Protein component of the small (40S) ribosomal subunit, nearly identical to Rps7Ap; interacts with Kti11p; deletion causes hypersensitivity to zymocin; has similarity to rat S7 and Xenopus S8 ribosomal proteins [Source:SGD;Acc:S000005040]	-
YMR256C	699.478	660.882	674.525	607.32	COX7	XIII	778945	779127	-	183	protein_coding	Subunit VII of cytochrome c oxidase, which is the terminal member of the mitochondrial inner membrane electron transport chain [Source:SGD;Acc:S000004869]	-
YGR282C	581.641	664.548	725.805	669.746	BGL2	VII	1057783	1058724	-	942	protein_coding	Endo-beta-1,3-glucanase, major protein of the cell wall, involved in cell wall maintenance [Source:SGD;Acc:S000003514]	Glyco_hydro_17
YOL139C	680.256	711.469	617.844	613.146	CDC33	XV	60383	61024	-	642	protein_coding	Cytoplasmic mRNA cap binding protein and translation initiation factor eIF4E; the eIF4E-cap complex is responsible for mediating cap-dependent mRNA translation via interactions with translation initiation factor eIF4G (Tif4631p or Tif4632p) [Source:SGD;Acc:S000005499]	-
YKL117W	588.708	660.321	702.384	667.919	SBA1	XI	220324	220974	+	651	protein_coding	Co-chaperone that binds to and regulates Hsp90 family chaperones; important for pp60v-src activity in yeast; homologous to the mammalian p23 proteins and like p23 can regulate telomerase activity [Source:SGD;Acc:S000001600]	-
YDL004W	674.528	635.664	710.362	593.097	ATP16	IV	443029	443511	+	483	protein_coding	Delta subunit of the central stalk of mitochondrial F1F0 ATP synthase, which is a large, evolutionarily conserved enzyme complex required for ATP synthesis; phosphorylated [Source:SGD;Acc:S000002162]	-
YGL191W	594.607	742.388	688.123	559.401	COX13	VII	144808	145197	+	390	protein_coding	Subunit VIa of cytochrome c oxidase, which is the terminal member of the mitochondrial inner membrane electron transport chain; not essential for cytochrome c oxidase activity but may modulate activity in response to ATP [Source:SGD;Acc:S000003159]	-
YDL124W	541.914	589.312	919.546	514.42	-	IV	240259	241197	+	939	protein_coding	NADPH-dependent alpha-keto amide reductase; reduces aromatic alpha-keto amides, aliphatic alpha-keto esters, and aromatic alpha-keto esters; member of the aldo-keto reductase (AKR) family [Source:SGD;Acc:S000002282]	Aldo_ket_red
YOR285W	543.275	491.827	841.59	680.313	RDL1	XV	849635	850054	+	420	protein_coding	Protein of unknown function containing a rhodanese-like domain; localized to the mitochondrial outer membrane [Source:SGD;Acc:S000005811]	Rhodanese
YOR007C	651.053	665.91	649.669	577.974	SGT2	XV	338938	339978	-	1041	protein_coding	Glutamine-rich cytoplasmic protein that serves as a scaffold for binding Get4/5p and other proteins required to mediate posttranslational insertion of tail-anchored proteins into the ER membrane; has similarity to human cochaperone SGT [Source:SGD;Acc:S000005533]	TPR_1
YHR179W	557.871	549.093	743.127	684.547	OYE2	VIII	462502	463704	+	1203	protein_coding	Conserved NADPH oxidoreductase containing flavin mononucleotide (FMN), homologous to Oye3p with different ligand binding and catalytic properties; may be involved in sterol metabolism, oxidative stress response, and programmed cell death [Source:SGD;Acc:S000001222]	Oxidored_FMN
YHR143W	687.102	814.858	467.016	543.017	DSE2	VIII	385510	386487	+	978	protein_coding	Daughter cell-specific secreted protein with similarity to glucanases, degrades cell wall from the daughter side causing daughter to separate from mother; expression is repressed by cAMP [Source:SGD;Acc:S000001186]	-
YBR196C	594.248	591.411	698.966	601.96	PGI1	II	612236	613900	-	1665	protein_coding	Glycolytic enzyme phosphoglucose isomerase, catalyzes the interconversion of glucose-6-phosphate and fructose-6-phosphate; required for cell cycle progression and completion of the gluconeogenic events of sporulation [Source:SGD;Acc:S000000400]	-
YER087C-B	576.926	524.111	725.971	641.004	SBH1	V	332582	332830	-	249	protein_coding	Beta subunit of the Sec61p ER translocation complex (Sec61p-Sss1p-Sbh1p); involved in protein translocation into the endoplasmic reticulum; interacts with the exocyst complex and also with Rtn1p; homologous to Sbh2p [Source:SGD;Acc:S000002128]	-
YDR385W	678.753	582.756	523.557	666.237	EFT2	IV	1243230	1245758	+	2529	protein_coding	Elongation factor 2 (EF-2), also encoded by EFT1; catalyzes ribosomal translocation during protein synthesis; contains diphthamide, the unique posttranslationally modified histidine residue specifically ADP-ribosylated by diphtheria toxin [Source:SGD;Acc:S000002793]	GTP_EFTU
YGL055W	628.723	615.861	527.58	641.624	OLE1	VII	398628	400160	+	1533	protein_coding	Delta(9) fatty acid desaturase, required for monounsaturated fatty acid synthesis and for normal distribution of mitochondria [Source:SGD;Acc:S000003023]	-
YMR202W	582.241	663.913	599.624	561.468	ERG2	XIII	667537	668205	+	669	protein_coding	C-8 sterol isomerase, catalyzes the isomerization of the delta-8 double bond to the delta-7 position at an intermediate step in ergosterol biosynthesis [Source:SGD;Acc:S000004815]	-
YPL078C	610.482	610.284	619.958	555.481	ATP4	XVI	408010	408744	-	735	protein_coding	Subunit b of the stator stalk of mitochondrial F1F0 ATP synthase, which is a large, evolutionarily conserved enzyme complex required for ATP synthesis; contributes to the oligomerization of the complex; phosphorylated [Source:SGD;Acc:S000005999]	-
YML106W	747.296	600.356	492.88	531.947	URA5	XIII	56773	57453	+	681	protein_coding	Major orotate phosphoribosyltransferase (OPRTase) isozyme that catalyzes the fifth enzymatic step in de novo biosynthesis of pyrimidines, converting orotate into orotidine-5'-phosphate; minor OPRTase encoded by URA10 [Source:SGD;Acc:S000004574]	Pribosyltran
YER009W	573.025	571.628	609.76	612.261	NTF2	V	172115	172492	+	378	protein_coding	Nuclear envelope protein, interacts with GDP-bound Gsp1p and with proteins of the nuclear pore to transport Gsp1p into the nucleus where it is an essential player in nucleocytoplasmic transport [Source:SGD;Acc:S000000811]	-
YOR045W	489.494	609.912	615.889	647.011	TOM6	XV	413852	414037	+	186	protein_coding	Component of the TOM (translocase of outer membrane) complex responsible for recognition and initial import steps for all mitochondrially directed proteins; promotes assembly and stability of the TOM complex [Source:SGD;Acc:S000005571]	-
YLR179C	600.626	564.561	641.911	554.154	-	XII	514108	514713	-	606	protein_coding	Protein of unknown function with similarity to Tfs1p; transcription is activated by paralogous proteins Yrm1p and Yrr1p along with proteins involved in multidrug resistance; GFP-tagged protein localizes to the cytoplasm and nucleus [Source:SGD;Acc:S000004169]	-
YJR077C	636.511	639.901	554.947	528.152	MIR1	X	577255	578190	-	936	protein_coding	Mitochondrial phosphate carrier, imports inorganic phosphate into mitochondria; functionally redundant with Pic2p but more abundant than Pic2p under normal conditions; phosphorylated [Source:SGD;Acc:S000003838]	Mito_carr
YGR279C	618.58	596.38	570.032	554.502	SCW4	VII	1048798	1049958	-	1161	protein_coding	Cell wall protein with similarity to glucanases; scw4 scw10 double mutants exhibit defects in mating [Source:SGD;Acc:S000003511]	Glyco_hydro_17
YEL024W	643.119	661.701	552.408	467.01	RIP1	V	107260	107907	+	648	protein_coding	Ubiquinol-cytochrome-c reductase, a Rieske iron-sulfur protein of the mitochondrial cytochrome bc1 complex; transfers electrons from ubiquinol to cytochrome c1 during respiration [Source:SGD;Acc:S000000750]	-
YLR367W	283.035	401.056	771.85	856.242	RPS22B	XII	856442	857317	+	393	protein_coding	Protein component of the small (40S) ribosomal subunit; nearly identical to Rps22Ap and has similarity to E. coli S8 and rat S15a ribosomal proteins [Source:SGD;Acc:S000004359]	-
YCL018W	163.081	549.713	1299.41	292.33	LEU2	III	91324	92418	+	1095	protein_coding	Beta-isopropylmalate dehydrogenase (IMDH), catalyzes the third step in the leucine biosynthesis pathway [Source:SGD;Acc:S000000523]	-
YGR086C	634.52	585.872	621.504	460.033	PIL1	VII	649598	650617	-	1020	protein_coding	Primary component of eisosomes, which are large immobile cell cortex structures associated with endocytosis; null mutants show activation of Pkc1p/Ypk1p stress resistance pathways; detected in phosphorylated state in mitochondria; member of the BAR /.../ family [Source:SGD;Acc:S000003318]	-
YBR011C	539.807	565.573	638.062	544.058	IPP1	II	257112	257975	-	864	protein_coding	Cytoplasmic inorganic pyrophosphatase (PPase), homodimer that catalyzes the rapid exchange of oxygens from Pi with water, highly expressed and essential for viability, active-site residues show identity to those from E. coli PPase [Source:SGD;Acc:S000000215]	Pyrophosphatase
YIL043C	584.423	597.517	563.158	537.244	CBR1	IX	274072	274926	-	855	protein_coding	Microsomal cytochrome b reductase, not essential for viability; also detected in mitochondria; mutation in conserved NADH binding domain of the human ortholog results in type I methemoglobinemia [Source:SGD;Acc:S000001305]	NAD_binding_1
YNL064C	709.043	612.706	468.453	490.397	YDJ1	XIV	505868	507097	-	1230	protein_coding	Type I HSP40 co-chaperone involved in regulation of the HSP90 and HSP70 functions; involved in protein translocation across membranes; member of the DnaJ family [Source:SGD;Acc:S000005008]	DnaJ_C
YNL208W	392.187	517.596	765.575	590.704	-	XIV	254418	255017	+	600	protein_coding	Protein of unknown function; may interact with ribosomes, based on co-purification experiments; authentic, non-tagged protein is detected in purified mitochondria in high-throughput studies; potential orthologs found in other fungi [Source:SGD;Acc:S000005152]	-
YML081C-A	575.763	516.147	605.789	560.594	ATP18	XIII	103983	104162	-	180	protein_coding	Subunit of the mitochondrial F1F0 ATP synthase, which is a large enzyme complex required for ATP synthesis; termed subunit I or subunit j; does not correspond to known ATP synthase subunits in other organisms [Source:SGD;Acc:S000007247]	-
YDL137W	518.738	443.805	736.48	537.575	ARF2	IV	216529	217074	+	546	protein_coding	ADP-ribosylation factor, GTPase of the Ras superfamily involved in regulation of coated formation vesicles in intracellular trafficking within the Golgi; functionally interchangeable with Arf1p [Source:SGD;Acc:S000002296]	Arf
YLR262C-A	579.052	409.017	590.867	651.546	TMA7	XII	669468	669662	-	195	protein_coding	Protein of unknown that associates with ribosomes; null mutant exhibits translation defects, altered polyribosome profiles, and resistance to the translation inhibitor anisomcyin [Source:SGD;Acc:S000007246]	-
YEL021W	901.871	1225.16	52.0656	43.9667	URA3	V	116167	116970	+	804	protein_coding	Orotidine-5'-phosphate (OMP) decarboxylase, catalyzes the sixth enzymatic step in the de novo biosynthesis of pyrimidines, converting OMP into uridine monophosphate (UMP); converts 5-FOA into 5-fluorouracil, a toxic compound [Source:SGD;Acc:S000000747]	-
YBR162C	565.075	506.337	552.926	598.545	TOS1	II	563203	564570	-	1368	protein_coding	Covalently-bound cell wall protein of unknown function; identified as a cell cycle regulated SBF target gene; deletion mutants are highly resistant to treatment with beta-1,3-glucanase; has sequence similarity to YJL171C [Source:SGD;Acc:S000000366]	-
YGL200C	552.006	579.356	588.072	491.441	EMP24	VII	122694	123305	-	612	protein_coding	Component of the p24 complex; binds to GPI anchor proteins and mediates their efficient transport from the ER to the Golgi; integral membrane protein that associates with endoplasmic reticulum-derived COPII-coated vesicles [Source:SGD;Acc:S000003168]	-
YBR085C-A	463.935	459.078	817.19	467.209	-	II	418907	419164	-	258	protein_coding	Putative protein of unknown function; green fluorescent protein (GFP)-fusion protein localizes to the cytoplasm and to the nucleus [Source:SGD;Acc:S000007522]	-
YMR305C	511.256	544.427	592.612	552.454	SCW10	XIII	879063	880232	-	1170	protein_coding	Cell wall protein with similarity to glucanases; may play a role in conjugation during mating based on mutant phenotype and its regulation by Ste12p [Source:SGD;Acc:S000004921]	Glyco_hydro_17
YPL231W	490.965	454.516	665.43	589.242	FAS2	XVI	108652	114315	+	5664	protein_coding	Alpha subunit of fatty acid synthetase, which catalyzes the synthesis of long-chain saturated fatty acids; contains the acyl-carrier protein domain and beta-ketoacyl reductase, beta-ketoacyl synthase and self-pantetheinylation activities [Source:SGD;Acc:S000006152]	ketoacyl-synt
YJR085C	584.318	706.135	495.567	398.917	-	X	585120	585437	-	318	protein_coding	Putative protein of unknown function; GFP-fusion protein is induced in response to the DNA-damaging agent MMS; the authentic, non-tagged protein is detected in highly purified mitochondria in high-throughput studies [Source:SGD;Acc:S000003845]	-
YGL253W	483.676	474.961	618.606	586.818	HXK2	VII	23935	25395	+	1461	protein_coding	Hexokinase isoenzyme 2 that catalyzes phosphorylation of glucose in the cytosol; predominant hexokinase during growth on glucose; functions in the nucleus to repress expression of HXK1 and GLK1 and to induce expression of its own gene [Source:SGD;Acc:S000003222]	-
YJL127C-B	450.141	522.81	629.291	561.348	-	X	181551	181709	-	159	protein_coding	Putative protein of unknown function; identified based on homology to the filamentous fungus, <i>Ashbya gossypii</i> [Source:SGD;Acc:S000028522]	-
YJL191W	522.367	568.328	459.692	603.372	RPS14B	X	73787	74611	+	417	protein_coding	Ribosomal protein 59 of the small subunit, required for ribosome assembly and 20S pre-rRNA processing; mutations confer cryptopleurine resistance; nearly identical to Rps14Ap and similar to E. coli S11 and rat S14 ribosomal proteins [Source:SGD;Acc:S000003727]	-
YDL014W	639.239	568.932	392.107	548.712	NOP1	IV	427364	428347	+	984	protein_coding	Nucleolar protein, component of the small subunit processome complex, which is required for processing of pre-18S rRNA; has similarity to mammalian fibrillarin [Source:SGD;Acc:S000002172]	-
YPR010C-A	499.067	544.553	635.44	459.868	-	XVI	582373	582734	-	219	protein_coding	Putative protein of unknown function; conserved among Saccharomyces sensu stricto species [Source:SGD;Acc:S000122558]	-
YDR418W	628.518	467.707	464.572	570.022	RPL12B	IV	1301616	1302113	+	498	protein_coding	Protein component of the large (60S) ribosomal subunit, nearly identical to Rpl12Ap; rpl12a rpl12b double mutant exhibits slow growth and slow translation; has similarity to E. coli L11 and rat L12 ribosomal proteins [Source:SGD;Acc:S000002826]	-
YKR059W	557.749	562.566	482.179	524.426	TIF1	XI	554987	556174	+	1188	protein_coding	Translation initiation factor eIF4A, identical to Tif2p; DEA(D/H)-box RNA helicase that couples ATPase activity to RNA binding and unwinding; forms a dumbbell structure of two compact domains connected by a linker; interacts with eIF4G [Source:SGD;Acc:S000001767]	DEAD
YNL015W	295.133	332.421	953.598	526.321	PBI2	XIV	605384	605611	+	228	protein_coding	Cytosolic inhibitor of vacuolar proteinase B (PRB1), required for efficient vacuole inheritance; with thioredoxin forms protein complex LMA1, which assists in priming SNARE molecules and promotes vacuole fusion [Source:SGD;Acc:S000004960]	-
YGL054C	476.646	542.01	588.968	490.423	ERV14	VII	400871	401287	-	417	protein_coding	Protein localized to COPII-coated vesicles, involved in vesicle formation and incorporation of specific secretory cargo; required for the delivery of bud-site selection protein Axl2p to cell surface; related to Drosophila cornichon [Source:SGD;Acc:S000003022]	-
YBL099W	651.006	577.112	470.604	389.619	ATP1	II	37053	38690	+	1638	protein_coding	Alpha subunit of the F1 sector of mitochondrial F1F0 ATP synthase, which is a large, evolutionarily conserved enzyme complex required for ATP synthesis; phosphorylated [Source:SGD;Acc:S000000195]	ATP-synt_ab
YBR109C	480.497	487.023	612.366	506.693	CMD1	II	457919	458362	-	444	protein_coding	Calmodulin; Ca++ binding protein that regulates Ca++ independent processes (mitosis, bud growth, actin organization, endocytosis, etc.) and Ca++ dependent processes (stress-activated pathways), targets include Nuf1p, Myo2p and calcineurin [Source:SGD;Acc:S000000313]	-
YNL301C	494.327	773.615	376.366	440.379	RPL18B	XIV	63570	64562	-	561	protein_coding	Protein component of the large (60S) ribosomal subunit, identical to Rpl18Ap and has similarity to rat L18 ribosomal protein [Source:SGD;Acc:S000005245]	-
YKL016C	489.093	504.608	581.48	484.379	ATP7	XI	407465	407989	-	525	protein_coding	Subunit d of the stator stalk of mitochondrial F1F0 ATP synthase, which is a large, evolutionarily conserved enzyme complex required for ATP synthesis [Source:SGD;Acc:S000001499]	-
YLR372W	534.282	579.062	434.168	494.79	SUR4	XII	867354	868391	+	1038	protein_coding	Elongase, involved in fatty acid and sphingolipid biosynthesis; synthesizes very long chain 20-26-carbon fatty acids from C18-CoA primers; involved in regulation of sphingolipid biosynthesis [Source:SGD;Acc:S000004364]	ELO
YBL045C	598.077	557.785	478.284	394.282	COR1	II	134143	135516	-	1374	protein_coding	Core subunit of the ubiquinol-cytochrome c reductase complex (bc1 complex), which is a component of the mitochondrial inner membrane electron transport chain [Source:SGD;Acc:S000000141]	-
YMR145C	619.969	601.808	385.557	420.016	NDE1	XIII	554793	556475	-	1683	protein_coding	Mitochondrial external NADH dehydrogenase, a type II NAD(P)H:quinone oxidoreductase that catalyzes the oxidation of cytosolic NADH; Nde1p and Nde2p provide cytosolic NADH to the mitochondrial respiratory chain [Source:SGD;Acc:S000004753]	Pyr_redox_2
YPR187W	511.082	474.47	479.954	546.617	RPO26	XVI	911257	911800	+	468	protein_coding	RNA polymerase subunit ABC23, common to RNA polymerases I, II, and III; part of central core; similar to bacterial omega subunit [Source:SGD;Acc:S000006391]	-
YJL159W	575.406	483.163	524.882	408.79	HSP150	X	120449	121690	+	1242	protein_coding	O-mannosylated heat shock protein that is secreted and covalently attached to the cell wall via beta-1,3-glucan and disulfide bridges; required for cell wall stability; induced by heat shock, oxidative stress, and nitrogen limitation [Source:SGD;Acc:S000003695]	-
YDR002W	441.216	498.036	533.41	515.697	YRB1	IV	453045	453650	+	606	protein_coding	Ran GTPase binding protein; involved in nuclear protein import and RNA export, ubiquitin-mediated protein degradation during the cell cycle; shuttles between the nucleus and cytoplasm; is essential; homolog of human RanBP1 [Source:SGD;Acc:S000002409]	-
YDR363W-A	421.036	496.024	539.046	496.673	SEM1	IV	1202128	1202397	+	270	protein_coding	Component of the lid subcomplex of the regulatory subunit of the 26S proteasome; involved in mRNA export mediated by the TREX-2 complex (Sac3p-Thp1p); ortholog of human DSS1 [Source:SGD;Acc:S000007235]	-
YHR143W-A	481.773	497.654	431.166	516.265	RPC10	VIII	387233	387445	+	213	protein_coding	RNA polymerase subunit ABC10-alpha, found in RNA polymerase complexes I, II, and III [Source:SGD;Acc:S000001185]	-
YOR065W	452.549	575.794	473.335	423.9	CYT1	XV	447439	448368	+	930	protein_coding	Cytochrome c1, component of the mitochondrial respiratory chain; expression is regulated by the heme-activated, glucose-repressed Hap2p/3p/4p/5p CCAAT-binding complex [Source:SGD;Acc:S000005591]	-
YNL055C	458.02	454.291	563.404	441.963	POR1	XIV	517994	518845	-	852	protein_coding	Mitochondrial porin (voltage-dependent anion channel), outer membrane protein required for the maintenance of mitochondrial osmotic stability and mitochondrial membrane permeability; phosphorylated [Source:SGD;Acc:S000005000]	-
YLL053C	538.762	480.814	506.604	376.214	-	XII	35503	35961	-	459	protein_coding	Putative protein; in the Sigma 1278B strain background YLL053C is contiguous with AQY2 which encodes an aquaporin [Source:SGD;Acc:S000003976]	-
YML058W	384.678	476.563	549.067	481.83	SML1	XIII	159383	159697	+	315	protein_coding	Ribonucleotide reductase inhibitor involved in regulating dNTP production; regulated by Mec1p and Rad53p during DNA damage and S phase [Source:SGD;Acc:S000004523]	-
YPL218W	408.265	420.143	559.942	467.642	SAR1	XVI	138698	139409	+	573	protein_coding	GTPase, GTP-binding protein of the ARF family, component of COPII coat of vesicles; required for transport vesicle formation during ER to Golgi protein transport [Source:SGD;Acc:S000006139]	Arf
YFL034C-A	495.269	518.576	344.481	489.203	RPL22B	VI	64243	64932	-	369	protein_coding	Protein component of the large (60S) ribosomal subunit, has similarity to Rpl22Ap and to rat L22 ribosomal protein [Source:SGD;Acc:S000006436]	-
YGR060W	481.984	438.038	440.509	478.283	ERG25	VII	610564	611493	+	930	protein_coding	C-4 methyl sterol oxidase, catalyzes the first of three steps required to remove two C-4 methyl groups from an intermediate in ergosterol biosynthesis; mutants accumulate the sterol intermediate 4,4-dimethylzymosterol [Source:SGD;Acc:S000003292]	-
YDR461W	490.486	417.029	464.966	442.406	MFA1	IV	1385176	1385286	+	111	protein_coding	Mating pheromone a-factor, made by a cells; interacts with alpha cells to induce cell cycle arrest and other responses leading to mating; biogenesis involves C-terminal modification, N-terminal proteolysis, and export; also encoded by MFA2 [Source:SGD;Acc:S000002869]	-
YDL181W	577.152	538.89	347.85	335.7	INH1	IV	135179	135436	+	258	protein_coding	Protein that inhibits ATP hydrolysis by the F1F0-ATP synthase; inhibitory function is enhanced by stabilizing proteins Stf1p and Stf2p; has similarity to Stf1p; has a calmodulin-binding motif and binds calmodulin in vitro [Source:SGD;Acc:S000002340]	-
YFL014W	364.103	629.255	537.568	263.049	HSP12	VI	107256	107585	+	330	protein_coding	Plasma membrane protein involved in maintaining membrane organization in stress conditions; induced by heat shock, oxidative stress, osmostress, stationary phase, glucose depletion, oleate and alcohol; regulated by HOG and Ras-Pka pathways [Source:SGD;Acc:S000001880]	-
YER048W-A	426.065	433.506	506.914	422.431	ISD11	V	250718	251002	+	285	protein_coding	Cysteine desulfurase (Nfs1p) activator; essential for the formation of the persulfide intermediate at the desulfurase active site during pyridoxal phosphate-dependent desulfuration of cysteine; required for mitochondrial iron-sulfur cluster biosynthesis [Source:SGD;Acc:S000007237]	-
YLR056W	517.854	481.955	339.959	437.743	ERG3	XII	253861	254958	+	1098	protein_coding	C-5 sterol desaturase, catalyzes the introduction of a C-5(6) double bond into episterol, a precursor in ergosterol biosynthesis; mutants are viable, but cannot grow on non-fermentable carbon sources [Source:SGD;Acc:S000004046]	-
YEL046C	406.375	377.658	473.7	511.263	GLY1	V	67629	68792	-	1164	protein_coding	Threonine aldolase, catalyzes the cleavage of L-allo-threonine and L-threonine to glycine; involved in glycine biosynthesis [Source:SGD;Acc:S000000772]	Beta_elim_lyase
YPL061W	550.747	501.706	348.415	332.59	ALD6	XVI	432588	434090	+	1503	protein_coding	Cytosolic aldehyde dehydrogenase, activated by Mg2+ and utilizes NADP+ as the preferred coenzyme; required for conversion of acetaldehyde to acetate; constitutively expressed; locates to the mitochondrial outer surface upon oxidative stress [Source:SGD;Acc:S000005982]	Aldedh
YMR297W	396.375	432.136	520.17	381.883	PRC1	XIII	861922	863520	+	1599	protein_coding	Vacuolar carboxypeptidase Y (proteinase C; CPY), broad-specificity C-terminal exopeptidase involved in non-specific protein degradation in the vacuole; member of the serine carboxypeptidase family [Source:SGD;Acc:S000004912]	Peptidase_S10
YKL181W	567.581	513.735	283.834	361.748	PRS1	XI	107316	108599	+	1284	protein_coding	5-phospho-ribosyl-1(alpha)-pyrophosphate synthetase, synthesizes PRPP, which is required for nucleotide, histidine, and tryptophan biosynthesis; one of five related enzymes, which are active as heteromultimeric complexes [Source:SGD;Acc:S000001664]	-
YKR046C	428.223	490.002	453.395	353.639	PET10	XI	524223	525074	-	852	protein_coding	Protein of unknown function that co-purifies with lipid particles; expression pattern suggests a role in respiratory growth; computational analysis of large-scale protein-protein interaction data suggests a role in ATP/ADP exchange [Source:SGD;Acc:S000001754]	-
YLR304C	441.238	410.937	485.441	387.575	ACO1	XII	735212	737548	-	2337	protein_coding	Aconitase, required for the tricarboxylic acid (TCA) cycle and also independently required for mitochondrial genome maintenance; phosphorylated; component of the mitochondrial nucleoid; mutation leads to glutamate auxotrophy [Source:SGD;Acc:S000004295]	Aconitase
YHR026W	395.989	517.162	414.043	396.943	VMA16	VIII	160844	161485	+	642	protein_coding	Subunit c'' of the vacuolar ATPase, which functions in acidification of the vacuole; one of three proteolipid subunits of the V0 domain [Source:SGD;Acc:S000001068]	-
YKL175W	428.15	464.259	461.034	357.551	ZRT3	XI	118793	120304	+	1512	protein_coding	Vacuolar membrane zinc transporter, transports zinc from storage in the vacuole to the cytoplasm when needed; transcription is induced under conditions of zinc deficiency [Source:SGD;Acc:S000001658]	-
YHR007C	415.276	400.748	415.255	472.943	ERG11	VIII	120091	121683	-	1593	protein_coding	Lanosterol 14-alpha-demethylase; catalyzes the C-14 demethylation of lanosterol to form 4,4''-dimethyl cholesta-8,14,24-triene-3-beta-ol in the ergosterol biosynthesis pathway; member of the cytochrome P450 family; associated and coordinately regula /.../th the P450 reductase Ncp1p [Source:SGD;Acc:S000001049]	p450
YDR454C	456.809	419.044	396.811	428.401	GUK1	IV	1366264	1366827	-	564	protein_coding	Guanylate kinase, converts GMP to GDP; required for growth and mannose outer chain elongation of cell wall N-linked glycoproteins [Source:SGD;Acc:S000002862]	-
YBR025C	428.684	378.576	425.155	461.961	OLA1	II	290681	291865	-	1185	protein_coding	P-loop ATPase with similarity to human OLA1 and bacterial YchF; identified as specifically interacting with the proteasome; protein levels are induced by hydrogen peroxide [Source:SGD;Acc:S000000229]	-
YER165W	458.504	422.806	399.771	408.368	PAB1	V	510373	512106	+	1734	protein_coding	Poly(A) binding protein, part of the 3'-end RNA-processing complex, mediates interactions between the 5' cap structure and the 3' mRNA poly(A) tail, involved in control of poly(A) tail length, interacts with translation factor eIF-4G [Source:SGD;Acc:S000000967]	RRM_1
YNL111C	474.386	408.457	373.802	414.745	CYB5	XIV	416940	417302	-	363	protein_coding	Cytochrome b5, involved in the sterol and lipid biosynthesis pathways; acts as an electron donor to support sterol C5-6 desaturation [Source:SGD;Acc:S000005055]	-
YGL258W	449.193	464.397	446.541	309.529	VEL1	VII	11110	11730	+	621	protein_coding	Protein of unknown function; highly induced in zinc-depleted conditions and has increased expression in NAP1 deletion mutants [Source:SGD;Acc:S000003227]	-
YJL001W	388.546	395.998	461.338	420.997	PRE3	X	435163	435926	+	648	protein_coding	Beta 1 subunit of the 20S proteasome, responsible for cleavage after acidic residues in peptides [Source:SGD;Acc:S000003538]	Proteasome
YPR035W	362.659	300.799	634.474	353.674	GLN1	XVI	642208	643320	+	1113	protein_coding	Glutamine synthetase (GS), synthesizes glutamine from glutamate and ammonia; with Glt1p, forms the secondary pathway for glutamate biosynthesis from ammonia; expression regulated by nitrogen source and by amino acid limitation [Source:SGD;Acc:S000006239]	-
YAL005C	335.648	376.798	603.439	327.924	SSA1	I	139503	141431	-	1929	protein_coding	ATPase involved in protein folding and nuclear localization signal (NLS)-directed nuclear transport; member of heat shock protein 70 (HSP70) family; forms a chaperone complex with Ydj1p; localized to the nucleus, cytoplasm, and cell wall; 98% identi /.../th Ssa2p, but subtle differences between the two proteins provide functional specificity with respect to propagation of yeast [URE3] prions and …	HSP70
YER094C	397.509	368.89	468.533	406.417	PUP3	V	348729	349346	-	618	protein_coding	Beta 3 subunit of the 20S proteasome involved in ubiquitin-dependent catabolism; human homolog is subunit C10 [Source:SGD;Acc:S000000896]	Proteasome
YLL039C	397.189	415.022	487.466	339.773	UBI4	XII	64062	65207	-	1146	protein_coding	Ubiquitin, becomes conjugated to proteins, marking them for selective degradation via the ubiquitin-26S proteasome system; essential for the cellular stress response; encoded as a polyubiquitin precursor comprised of 5 head-to-tail repeats [Source:SGD;Acc:S000003962]	ubiquitin
YCL057C-A	331.874	439.455	432.186	430.816	MOS1	III	24032	24325	-	294	protein_coding	Mitochondrial protein essential for proper inner membrane organization; conserved component of the mitochondrial inner membrane organizing system (MICOS, MINOS, or MitOS), a scaffold-like structure on the intermembrane space side of the inner membra /.../ch has a role in the maintenance of crista junctions and inner membrane architecture; ortholog of human MINOS1 [Source:SGD;Acc:S000007547]	-
YDL084W	435.229	413.177	431.39	353.199	SUB2	IV	305237	306577	+	1341	protein_coding	Component of the TREX complex required for nuclear mRNA export; member of the DEAD-box RNA helicase superfamily and is involved in early and late steps of spliceosome assembly; homolog of the human splicing factor hUAP56 [Source:SGD;Acc:S000002242]	DEAD
YJR045C	413.683	344.651	456.927	413.931	SSC1	X	519638	521602	-	1965	protein_coding	Hsp70 family ATPase, constituent of the import motor component of the Translocase of the Inner Mitochondrial membrane (TIM23 complex); involved in protein translocation and folding; subunit of SceI endonuclease [Source:SGD;Acc:S000003806]	HSP70
YHR039C-A	373.392	334.806	457.375	452.136	VMA10	VIII	187173	187679	-	345	protein_coding	Subunit G of the eight-subunit V1 peripheral membrane domain of the vacuolar H+-ATPase (V-ATPase), an electrogenic proton pump found throughout the endomembrane system; involved in vacuolar acidification [Source:SGD;Acc:S000002100]	-
YDR233C	406.04	424.555	383.217	401.991	RTN1	IV	929470	930357	-	888	protein_coding	ER membrane protein that interacts with Sey1p to maintain ER morphology; interacts with exocyst subunit Sec6p, with Yip3p, and with Sbh1p; null mutant has an altered ER morphology; member of the RTNLA (reticulon-like A) subfamily [Source:SGD;Acc:S000002641]	-
YOR210W	342.722	480.564	393.058	399.037	RPB10	XV	738320	738532	+	213	protein_coding	RNA polymerase subunit ABC10-beta, common to RNA polymerases I, II, and III [Source:SGD;Acc:S000005736]	-
YDR533C	364.696	476.806	403.75	364.184	HSP31	IV	1501447	1502160	-	714	protein_coding	Possible chaperone and cysteine protease with similarity to E. coli Hsp31; member of the DJ-1/ThiJ/PfpI superfamily, which includes human DJ-1 involved in Parkinson's disease; exists as a dimer and contains a putative metal-binding site [Source:SGD;Acc:S000002941]	DJ-1_PfpI
YML056C	446.919	352.411	324.092	483.104	IMD4	XIII	162194	164176	-	1575	protein_coding	Inosine monophosphate dehydrogenase, catalyzes the first step of GMP biosynthesis, member of a four-gene family in S. cerevisiae, constitutively expressed [Source:SGD;Acc:S000004520]	CBS
YJR105W	374.284	378.885	445.923	407.379	ADO1	X	623581	624603	+	1023	protein_coding	Adenosine kinase, required for the utilization of S-adenosylmethionine (AdoMet); may be involved in recycling adenosine produced through the methyl cycle [Source:SGD;Acc:S000003866]	PfkB
YML074C	393.921	355.878	423.762	425.074	FPR3	XIII	120089	121324	-	1236	protein_coding	Nucleolar peptidyl-prolyl cis-trans isomerase (PPIase); FK506 binding protein; phosphorylated by casein kinase II (Cka1p-Cka2p-Ckb1p-Ckb2p) and dephosphorylated by Ptp1p [Source:SGD;Acc:S000004539]	FKBP_C
YGL011C	393.178	405.659	417.679	381.489	SCL1	VII	474489	475247	-	759	protein_coding	Alpha 1 subunit of the 20S proteasome involved in the degradation of ubiquitinated substrates; 20S proteasome is the core complex of the 26S proteasome; essential for growth; detected in the mitochondria [Source:SGD;Acc:S000002979]	Proteasome
YLR390W-A	376.892	433.816	412.598	361.841	CCW14	XII	903724	904440	+	717	protein_coding	Covalently linked cell wall glycoprotein, present in the inner layer of the cell wall [Source:SGD;Acc:S000006429]	-
YOR133W	419.048	362.359	363.1	434.64	EFT1	XV	575098	577626	+	2529	protein_coding	Elongation factor 2 (EF-2), also encoded by EFT2; catalyzes ribosomal translocation during protein synthesis; contains diphthamide, the unique posttranslationally modified histidine residue specifically ADP-ribosylated by diphtheria toxin [Source:SGD;Acc:S000005659]	GTP_EFTU
YDL232W	386.694	382.766	353.668	452.109	OST4	IV	38487	38597	+	111	protein_coding	Subunit of the oligosaccharyltransferase complex of the ER lumen, which catalyzes protein asparagine-linked glycosylation; type I membrane protein required for incorporation of Ost3p or Ost6p into the OST complex [Source:SGD;Acc:S000002391]	-
YNL131W	344.293	330.604	490.922	394.668	TOM22	XIV	378767	379225	+	459	protein_coding	Component of the TOM (translocase of outer mitochondrial membrane) complex responsible for initial import of mitochondrially directed proteins; acts as a receptor for precursor proteins and mediates interaction between TOM and TIM complexes [Source:SGD;Acc:S000005075]	-
YGR020C	338.565	351.251	440.857	426.378	VMA7	VII	526973	527329	-	357	protein_coding	Subunit F of the eight-subunit V1 peripheral membrane domain of vacuolar H+-ATPase (V-ATPase), an electrogenic proton pump found throughout the endomembrane system; required for the V1 domain to assemble onto the vacuolar membrane [Source:SGD;Acc:S000003252]	-
YDR322C-A	391.528	375.838	407.52	381.754	TIM11	IV	1112003	1112293	-	291	protein_coding	Subunit e of mitochondrial F1F0-ATPase, which is a large, evolutionarily conserved enzyme complex required for ATP synthesis; essential for the dimeric and oligomeric state of ATP synthase [Source:SGD;Acc:S000007255]	-
YGR253C	350.853	422.16	422.741	360.854	PUP2	VII	998358	999140	-	783	protein_coding	Alpha 5 subunit of the 20S proteasome involved in ubiquitin-dependent catabolism; human homolog is subunit zeta [Source:SGD;Acc:S000003485]	Proteasome
YDR510W	402.489	395.943	383.54	373.921	SMT3	IV	1469400	1469705	+	306	protein_coding	Ubiquitin-like protein of the SUMO family, conjugated to lysine residues of target proteins; regulates chromatid cohesion, chromosome segregation, APC-mediated proteolysis, DNA replication and septin ring dynamics; phosphorylated at Ser2 [Source:SGD;Acc:S000002918]	-
YCL009C	345.277	368.167	434.526	400.683	ILV6	III	104619	105548	-	930	protein_coding	Regulatory subunit of acetolactate synthase, which catalyzes the first step of branched-chain amino acid biosynthesis; enhances activity of the Ilv2p catalytic subunit, localizes to mitochondria [Source:SGD;Acc:S000000515]	ACT
YDR209C	300.447	268.769	561.053	410.958	-	IV	871036	871449	-	414	protein_coding	Dubious open reading frame unlikely to encode a protein, based on available experimental and comparative sequence data; partially overlaps uncharacterized gene YDR210W. [Source:SGD;Acc:S000002617]	-
YPL106C	385.857	384.05	390.13	379.617	SSE1	XVI	350194	352275	-	2082	protein_coding	ATPase that is a component of the heat shock protein Hsp90 chaperone complex; binds unfolded proteins; member of the heat shock protein 70 (HSP70) family; localized to the cytoplasm [Source:SGD;Acc:S000006027]	HSP70
YMR243C	460.294	429.049	322.892	317.154	ZRC1	XIII	754838	756166	-	1329	protein_coding	Vacuolar membrane zinc transporter, transports zinc from the cytosol into the vacuole for storage; also has a role in resistance to zinc shock resulting from a sudden influx of zinc into the cytoplasm [Source:SGD;Acc:S000004856]	-
YEL026W	394.975	367.485	306.432	457.861	SNU13	V	101943	102323	+	381	protein_coding	RNA binding protein, part of U3 snoRNP involved in rRNA processing, part of U4/U6-U5 tri-snRNP involved in mRNA splicing, similar to human 15.5K protein [Source:SGD;Acc:S000000752]	-
YPL250C	206.639	360.886	583.407	374.527	ICY2	XVI	74309	74719	-	411	protein_coding	Protein of unknown function; mobilized into polysomes upon a shift from a fermentable to nonfermentable carbon source; potential Cdc28p substrate [Source:SGD;Acc:S000006171]	-
YBR058C-A	354.325	347.005	425.624	397.726	TSC3	II	356324	356566	-	243	protein_coding	Protein that stimulates the activity of serine palmitoyltransferase (Lcb1p, Lcb2p) several-fold; involved in sphingolipid biosynthesis [Source:SGD;Acc:S000007521]	-
YDL046W	376.569	389.062	387.664	366.544	NPC2	IV	371240	371761	+	522	protein_coding	Functional homolog of human NPC2/He1, which is a cholesterol-binding protein whose deficiency causes Niemann-Pick type C2 disease involving retention of cholesterol in lysosomes [Source:SGD;Acc:S000002204]	-
YPR052C	324.304	333.309	445.87	415.467	NHP6A	XVI	665693	665974	-	282	protein_coding	High-mobility group (HMG) protein that binds to and remodels nucleosomes; involved in recruiting FACT and other chromatin remodelling complexes to the chromosomes; functionally redundant with Nhp6Bp; homologous to mammalian HMGB1 and HMGB2 [Source:SGD;Acc:S000006256]	-
YDR399W	392.512	303.227	508.427	313.536	HPT1	IV	1270068	1270733	+	666	protein_coding	Dimeric hypoxanthine-guanine phosphoribosyltransferase, catalyzes the formation of both inosine monophosphate and guanosine monophosphate; mutations in the human homolog HPRT1 can cause Lesch-Nyhan syndrome and Kelley-Seegmiller syndrome [Source:SGD;Acc:S000002807]	Pribosyltran
YIL051C	413.639	354.394	403.385	340.709	MMF1	IX	257843	258280	-	438	protein_coding	Mitochondrial protein required for transamination of isoleucine but not of valine or leucine; may regulate specificity of branched-chain transaminases Bat1p and Bat2p; interacts genetically with mitochondrial ribosomal protein genes [Source:SGD;Acc:S000001313]	Ribonuc_L-PSP
YGR157W	320.729	338.54	459.74	391.587	CHO2	VII	802440	805049	+	2610	protein_coding	Phosphatidylethanolamine methyltransferase (PEMT), catalyzes the first step in the conversion of phosphatidylethanolamine to phosphatidylcholine during the methylation pathway of phosphatidylcholine biosynthesis [Source:SGD;Acc:S000003389]	-
YGL225W	385.499	423.827	321.804	370.774	VRG4	VII	76894	77907	+	1014	protein_coding	Golgi GDP-mannose transporter; regulates Golgi function and glycosylation in Golgi [Source:SGD;Acc:S000003193]	-
YBR039W	436.686	339.861	388.435	334.299	ATP3	II	315575	316510	+	936	protein_coding	Gamma subunit of the F1 sector of mitochondrial F1F0 ATP synthase, which is a large, evolutionarily conserved enzyme complex required for ATP synthesis [Source:SGD;Acc:S000000243]	-
TLC1	342.776	563.233	292.25	288.906	-	II	307587	308887	+	1301	ncRNA	TLC1 RNA contains a template sequence that Est2p uses to add irregular repeats of TG(1-3) residues onto a DNA end; RNA template component of telomerase [Source:SGD;Acc:S000006657]	-
YHR183W	315.055	303.996	431.387	433.747	GND1	VIII	470960	472429	+	1470	protein_coding	6-phosphogluconate dehydrogenase (decarboxylating), catalyzes an NADPH regenerating reaction in the pentose phosphate pathway; required for growth on D-glucono-delta-lactone and adaptation to oxidative stress [Source:SGD;Acc:S000001226]	NAD_binding_2
YOR303W	358.781	387	362.304	364.983	CPA1	XV	882899	884134	+	1236	protein_coding	Small subunit of carbamoyl phosphate synthetase, which catalyzes a step in the synthesis of citrulline, an arginine precursor; translationally regulated by an attenuator peptide encoded by YOR302W within the CPA1 mRNA 5'-leader [Source:SGD;Acc:S000005829]	GATase
YER178W	386.468	349.647	396.837	336.906	PDA1	V	546817	548079	+	1263	protein_coding	E1 alpha subunit of the pyruvate dehydrogenase (PDH) complex, catalyzes the direct oxidative decarboxylation of pyruvate to acetyl-CoA; phosphorylated; regulated by glucose [Source:SGD;Acc:S000000980]	-
YLR259C	324.904	322.953	425.325	391.339	HSP60	XII	663284	665002	-	1719	protein_coding	Tetradecameric mitochondrial chaperonin required for ATP-dependent folding of precursor polypeptides and complex assembly; prevents aggregation and mediates protein refolding after heat shock; role in mtDNA transmission; phosphorylated [Source:SGD;Acc:S000004249]	-
YJL167W	341.776	319.831	473.33	323.257	ERG20	X	105014	106072	+	1059	protein_coding	Farnesyl pyrophosphate synthetase, has both dimethylallyltranstransferase and geranyltranstransferase activities; catalyzes the formation of C15 farnesyl pyrophosphate units for isoprenoid and sterol biosynthesis [Source:SGD;Acc:S000003703]	-
YDL208W	423.081	348.597	289.823	395.943	NHP2	IV	87512	87982	+	471	protein_coding	Nuclear protein related to mammalian high mobility group (HMG) proteins, essential for function of H/ACA-type snoRNPs, which are involved in 18S rRNA processing [Source:SGD;Acc:S000002367]	-
YER133W	338.113	376.731	417.15	314.721	GLC7	V	432495	433958	+	939	protein_coding	Type 1 serine/threonine protein phosphatase catalytic subunit, involved in many processes (eg: glycogen metabolism, sporulation, mitosis); accumulates at mating projections by interaction with Afr1p; interacts with many regulatory subunits [Source:SGD;Acc:S000000935]	Metallophos
YMR146C	372.712	387.344	338.179	345.722	TIF34	XIII	557481	558524	-	1044	protein_coding	eIF3i subunit of the core complex of translation initiation factor 3 (eIF3), which is essential for translation; stimulates rate of ribosomal scanning during translation reinitiation [Source:SGD;Acc:S000004754]	-
YEL071W	241.998	294.067	515.084	392.765	DLD3	V	16355	17845	+	1491	protein_coding	D-lactate dehydrogenase, part of the retrograde regulon which consists of genes whose expression is stimulated by damage to mitochondria and reduced in cells grown with glutamate as the sole nitrogen source, located in the cytoplasm [Source:SGD;Acc:S000000797]	FAD_binding_4
YHR089C	367.401	373.022	254.918	441.354	GAR1	VIII	282681	283298	-	618	protein_coding	Protein component of the H/ACA snoRNP pseudouridylase complex, involved in the modification and cleavage of the 18S pre-rRNA [Source:SGD;Acc:S000001131]	-
YLR208W	383.016	413.805	361.116	273.826	SEC13	XII	559551	560444	+	894	protein_coding	Component of the Nup84 nuclear pore sub-complex, the Sec13p-Sec31p complex of the COPII vesicle coat, and the SEA (Seh1-associated) complex; required for vesicle formation in ER to Golgi transport and nuclear pore complex organization; the Nup84 sub /.../x has a role in transcription elongation [Source:SGD;Acc:S000004198]	-
YDR519W	297.619	256.475	494.606	380.641	FPR2	IV	1480425	1480832	+	408	protein_coding	Membrane-bound peptidyl-prolyl cis-trans isomerase (PPIase), binds to the drugs FK506 and rapamycin; expression pattern suggests possible involvement in ER protein trafficking [Source:SGD;Acc:S000002927]	FKBP_C
YGR159C	400.081	382.108	219.288	419.288	NSR1	VII	806412	807656	-	1245	protein_coding	Nucleolar protein that binds nuclear localization sequences, required for pre-rRNA processing and ribosome biogenesis [Source:SGD;Acc:S000003391]	RRM_1
YML022W	413.424	355.561	303.039	348.537	APT1	XIII	228937	229500	+	564	protein_coding	Adenine phosphoribosyltransferase, catalyzes the formation of AMP from adenine and 5-phosphoribosylpyrophosphate; involved in the salvage pathway of purine nucleotide biosynthesis [Source:SGD;Acc:S000004484]	Pribosyltran
YPR074C	373.361	311.999	344.504	375.433	TKL1	XVI	692796	694838	-	2043	protein_coding	Transketolase, similar to Tkl2p; catalyzes conversion of xylulose-5-phosphate and ribose-5-phosphate to sedoheptulose-7-phosphate and glyceraldehyde-3-phosphate in the pentose phosphate pathway; needed for synthesis of aromatic amino acids [Source:SGD;Acc:S000006278]	-
YLR130C	335.592	421.549	370.945	276.438	ZRT2	XII	402794	404062	-	1269	protein_coding	Low-affinity zinc transporter of the plasma membrane; transcription is induced under low-zinc conditions by the Zap1p transcription factor [Source:SGD;Acc:S000004120]	-
YOR362C	369.014	377.248	339.742	318.439	PRE10	XV	1017880	1018746	-	867	protein_coding	Alpha 7 subunit of the 20S proteasome [Source:SGD;Acc:S000005889]	Proteasome
YKL160W	351.372	311.846	391.497	345.068	ELF1	XI	153269	153706	+	438	protein_coding	Transcription elongation factor that contains a conserved zinc finger domain; implicated in the maintenance of proper chromatin structure in actively transcribed regions; deletion inhibits Brome mosaic virus (BMV) gene expression [Source:SGD;Acc:S000001643]	-
YDR429C	322.549	371.955	338.103	361.118	TIF35	IV	1324477	1325301	-	825	protein_coding	eIF3g subunit of the core complex of translation initiation factor 3 (eIF3), which is essential for translation; stimulates resumption of ribosomal scanning during translation reinitiation [Source:SGD;Acc:S000002837]	RRM_1
YDR174W	450.336	355.169	291.004	295.479	HMO1	IV	812110	812850	+	741	protein_coding	Chromatin associated high mobility group (HMG) family member involved in genome maintenance; rDNA-binding component of the Pol I transcription system; associates with a 5'-3' DNA helicase and Fpr1p, a prolyl isomerase [Source:SGD;Acc:S000002581]	HMG_box
YHR128W	377.829	373.225	255.327	374.534	FUR1	VIII	362115	362765	+	651	protein_coding	Uracil phosphoribosyltransferase, synthesizes UMP from uracil; involved in the pyrimidine salvage pathway [Source:SGD;Acc:S000001170]	-
YDR487C	296.515	362.208	390.892	330.696	RIB3	IV	1428354	1428980	-	627	protein_coding	3,4-dihydroxy-2-butanone-4-phosphate synthase (DHBP synthase), required for riboflavin biosynthesis from ribulose-5-phosphate, also has an unrelated function in mitochondrial respiration [Source:SGD;Acc:S000002895]	DHBP_synthase
YLR192C	341.83	341.783	342.826	347.322	HCR1	XII	538792	539589	-	798	protein_coding	Dual function protein involved in translation initiation as a substoichiometric component (eIF3j) of translation initiation factor 3 (eIF3) and required for processing of 20S pre-rRNA; binds to eIF3 subunits Rpg1p and Prt1p and 18S rRNA [Source:SGD;Acc:S000004182]	-
YOR052C	336.812	390.393	344.163	296.679	-	XV	426772	427224	-	453	protein_coding	Nuclear protein of unknown function; expression induced by nitrogen limitation in a GLN3, GAT1-independent manner and by weak acid; transcriptionally regulated by Rpn4p along with proteasome subunit genes; putative ortholog of human AIRAP, which sti /.../s proteasome activity in response to arsenic [Source:SGD;Acc:S000005578]	zf-AN1
YMR314W	357.783	312.116	349.455	347.582	PRE5	XIII	901709	902413	+	705	protein_coding	Alpha 6 subunit of the 20S proteasome [Source:SGD;Acc:S000004931]	Proteasome
YKL192C	311.394	296.235	341.682	411.369	ACP1	XI	80160	80537	-	378	protein_coding	Mitochondrial matrix acyl carrier protein, involved in biosynthesis of octanoate, which is a precursor to lipoic acid; activated by phosphopantetheinylation catalyzed by Ppt2p [Source:SGD;Acc:S000001675]	PP-binding
YPL028W	361.144	328.166	353.509	313.067	ERG10	XVI	498096	499292	+	1197	protein_coding	Acetyl-CoA C-acetyltransferase (acetoacetyl-CoA thiolase), cytosolic enzyme that transfers an acetyl group from one acetyl-CoA molecule to another, forming acetoacetyl-CoA; involved in the first step in mevalonate biosynthesis [Source:SGD;Acc:S000005949]	Thiolase_N
YPL189C-A	379.499	380.319	329.233	264.196	COA2	XVI	188307	188513	-	207	protein_coding	Cytochrome oxidase assembly factor; null mutation results in respiratory deficiency with specific loss of cytochrome oxidase activity; functions downstream of assembly factors Mss51p and Coa1p and interacts with assembly factor Shy1p [Source:SGD;Acc:S000028527]	-
YLR153C	311.678	319.739	371.802	345.87	ACS2	XII	445524	447575	-	2052	protein_coding	Acetyl-coA synthetase isoform which, along with Acs1p, is the nuclear source of acetyl-coA for histone acetylation; mutants affect global transcription; required for growth on glucose; expressed under anaerobic conditions [Source:SGD;Acc:S000004143]	AMP-binding
YGR124W	345.633	325.292	332.194	345.028	ASN2	VII	739944	741662	+	1719	protein_coding	Asparagine synthetase, isozyme of Asn1p; catalyzes the synthesis of L-asparagine from L-aspartate in the asparagine biosynthetic pathway [Source:SGD;Acc:S000003356]	-
YNR036C	329.588	305.172	376.353	335.833	MRPS12	XIV	694361	694822	-	462	protein_coding	Mitochondrial protein; may interact with ribosomes based on co-purification experiments; similar to E. coli and human mitochondrial S12 ribosomal proteins [Source:SGD;Acc:S000005319]	Ribosomal_S12
YNL254C	297.327	446.363	344.352	253.123	RTC4	XIV	168043	169248	-	1206	protein_coding	Protein of unknown function; null mutation suppresses cdc13-1 temperature sensitivity; (GFP)-fusion protein localizes to both the cytoplasm and the nucleus [Source:SGD;Acc:S000005198]	-
YBR286W	300.022	390.821	355.608	291.395	APE3	II	774700	776313	+	1614	protein_coding	Vacuolar aminopeptidase Y, processed to mature form by Prb1p [Source:SGD;Acc:S000000490]	-
YBR187W	324.672	378.708	274.445	358.402	GDT1	II	602634	603476	+	843	protein_coding	Putative protein of unknown function; expression is reduced in a gcr1 null mutant; GFP-fusion protein localizes to the vacuole; expression pattern and physical interactions suggest a possible role in ribosome biogenesis [Source:SGD;Acc:S000000391]	-
YGR182C	400.764	338.88	286.974	309.389	-	VII	858551	858904	-	354	protein_coding	Dubious open reading frame unlikely to encode a protein, based on available experimental and comparative sequence data; partially overlaps the verified ORF TIM13/YGR181W [Source:SGD;Acc:S000003414]	-
YNL066W	359.385	388.449	280.793	303.685	SUN4	XIV	501515	502777	+	1263	protein_coding	Cell wall protein related to glucanases, possibly involved in cell wall septation; member of the SUN family [Source:SGD;Acc:S000005010]	-
YGL077C	261.215	304.602	417.117	345.991	HNM1	VII	362225	363916	-	1692	protein_coding	Choline/ethanolamine transporter; involved in the uptake of nitrogen mustard and the uptake of glycine betaine during hypersaline stress; co-regulated with phospholipid biosynthetic genes and negatively regulated by choline and myo-inositol [Source:SGD;Acc:S000003045]	-
RDN5-1	264.999	434.65	329.924	295.784	-	XII	459676	459796	+	121	rRNA	5S ribosomal RNA (5S rRNA); only complete sequence of 6 repeated RDN5 alleles; able to support viability when provided as sole form of 5S rRNA; component of the large (60S) ribosomal subunit; localized to the nucleolus via interaction with Rpl5p; ma /.../ a role in translational frame fidelity; transcription is mediated by PolIII and activated by TFIIIA and TFIIIE [Source:SGD;Acc:S000006479]	-
YKL207W	316.234	385.452	318.625	304.619	AIM27	XI	48194	48955	+	762	protein_coding	Member of a transmembrane complex required for efficient folding of proteins in the ER; required for respiratory growth; null mutant displays induction of the unfolded protein response [Source:SGD;Acc:S000001690]	-
YER004W	362.995	319.977	333.436	306.493	FMP52	V	159580	160275	+	696	protein_coding	Protein of unknown function, localized to the mitochondrial outer membrane; induced by treatment with 8-methoxypsoralen and UVA irradiation [Source:SGD;Acc:S000000806]	-
YFL026W	359.635	323.724	305.116	333.579	STE2	VI	82580	83875	+	1296	protein_coding	Receptor for alpha-factor pheromone; seven transmembrane-domain GPCR that interacts with both pheromone and a heterotrimeric G protein to initiate the signaling response that leads to mating between haploid a and alpha cells [Source:SGD;Acc:S000001868]	-
YLR295C	340.394	347.43	313.513	318.567	ATP14	XII	721999	722373	-	375	protein_coding	Subunit h of the F0 sector of mitochondrial F1F0 ATP synthase, which is a large, evolutionarily conserved enzyme complex required for ATP synthesis [Source:SGD;Acc:S000004286]	-
YGR209C	267.672	356.861	405.156	290.031	TRX2	VII	912913	913227	-	315	protein_coding	Cytoplasmic thioredoxin isoenzyme of the thioredoxin system which protects cells against oxidative and reductive stress, forms LMA1 complex with Pbi2p, acts as a cofactor for Tsa1p, required for ER-Golgi transport and vacuole inheritance [Source:SGD;Acc:S000003441]	-
YJR139C	312.473	341.23	378.902	286.87	HOM6	X	689445	690524	-	1080	protein_coding	Homoserine dehydrogenase (L-homoserine:NADP oxidoreductase), dimeric enzyme that catalyzes the third step in the common pathway for methionine and threonine biosynthesis; enzyme has nucleotide-binding, dimerization and catalytic regions [Source:SGD;Acc:S000003900]	-
YER120W	330.209	339.589	332.205	311.946	SCS2	V	401135	401869	+	735	protein_coding	Integral ER membrane protein that regulates phospholipid metabolism via an interaction with the FFAT motif of Opi1p, also involved in telomeric silencing, disruption causes inositol auxotrophy above 34 degrees C, VAP homolog [Source:SGD;Acc:S000000922]	Motile_Sperm
YKL182W	275.433	267.288	397.625	373.413	FAS1	XI	100671	106826	+	6156	protein_coding	Beta subunit of fatty acid synthetase, which catalyzes the synthesis of long-chain saturated fatty acids; contains acetyltransacylase, dehydratase, enoyl reductase, malonyl transacylase, and palmitoyl transacylase activities [Source:SGD;Acc:S000001665]	Acyl_transf_1
YML126C	370.381	310.491	319.302	312.005	ERG13	XIII	19060	20535	-	1476	protein_coding	3-hydroxy-3-methylglutaryl-CoA (HMG-CoA) synthase, catalyzes the formation of HMG-CoA from acetyl-CoA and acetoacetyl-CoA; involved in the second step in mevalonate biosynthesis [Source:SGD;Acc:S000004595]	-
YOR157C	296.72	390.756	333.057	291.332	PUP1	XV	630966	631751	-	786	protein_coding	Beta 2 subunit of the 20S proteasome; endopeptidase with trypsin-like activity that cleaves after basic residues; synthesized as a proprotein before being proteolytically processed for assembly into 20S particle; human homolog is subunit Z [Source:SGD;Acc:S000005683]	Proteasome
YDR099W	333.214	305.96	391.008	281.551	BMH2	IV	653607	654428	+	822	protein_coding	14-3-3 protein, minor isoform; controls proteome at post-transcriptional level, binds proteins and DNA, involved in regulation of many processes including exocytosis, vesicle transport, Ras/MAPK signaling, and rapamycin-sensitive signaling [Source:SGD;Acc:S000002506]	-
YDL126C	304.28	300.945	402.657	303.795	CDC48	IV	236157	238664	-	2508	protein_coding	ATPase involved in ubiquitin-mediated protein degradation; Cdc48p-Npl4p-Ufd1p complex participates in ER-associated degradation (ERAD) while Cdc48p-Npl4p-Vms1p complex participates in mitochondria-associated degradation (MAD); along with Npl4-Ufd1 c /.../, important for maintaining the cell wall integrity during heat stress to allow G1 progression; controls the proteasome-mediated degradation of …	AAA
YJL143W	328.522	322.57	313.147	345.595	TIM17	X	147101	147577	+	477	protein_coding	Essential subunit of the Translocase of the Inner Mitochondrial membrane (TIM23 complex); with Tim23p, contributes to the architecture and function of the import channel; may link the import motor to the core TIM23 complex [Source:SGD;Acc:S000003679]	-
YCR005C	183.453	226.911	523.969	373.06	CIT2	III	120946	122328	-	1383	protein_coding	Citrate synthase, catalyzes the condensation of acetyl coenzyme A and oxaloacetate to form citrate, peroxisomal isozyme involved in glyoxylate cycle; expression is controlled by Rtg1p and Rtg2p transcription factors [Source:SGD;Acc:S000000598]	Citrate_synt
YDR378C	300.787	303.506	381.992	319.273	LSM6	IV	1229349	1229609	-	261	protein_coding	Lsm (Like Sm) protein; part of heteroheptameric complexes (Lsm2p-7p and either Lsm1p or 8p): cytoplasmic Lsm1p complex involved in mRNA decay; nuclear Lsm8p complex part of U6 snRNP and possibly involved in processing tRNA, snoRNA, and rRNA [Source:SGD;Acc:S000002786]	-
YBR177C	287.782	293.132	414.91	305.748	EHT1	II	584807	586162	-	1356	protein_coding	Acyl-coenzymeA:ethanol O-acyltransferase that plays a minor role in medium-chain fatty acid ethyl ester biosynthesis; possesses short-chain esterase activity; localizes to lipid particles and the mitochondrial outer membrane [Source:SGD;Acc:S000000381]	Abhydrolase_1
YCR020W-B	311.888	338.825	375.226	273.516	HTL1	III	155320	155556	+	237	protein_coding	Component of the RSC chromatin remodeling complex; RSC functions in transcriptional regulation and elongation, chromosome stability, and establishing sister chromatid cohesion; involved in telomere maintenance [Source:SGD;Acc:S000006439]	-
YDL212W	340.978	323.67	306.862	323.307	SHR3	IV	78426	79058	+	633	protein_coding	Endoplasmic reticulum packaging chaperone, required for incorporation of amino acid permeases into COPII coated vesicles for transport to the cell surface [Source:SGD;Acc:S000002371]	-
YGL037C	205.633	287.513	505.321	294.137	PNC1	VII	427297	427947	-	651	protein_coding	Nicotinamidase that converts nicotinamide to nicotinic acid as part of the NAD(+) salvage pathway, required for life span extension by calorie restriction; PNC1 expression responds to all known stimuli that extend replicative life span [Source:SGD;Acc:S000003005]	Isochorismatase
YCL035C	250.754	274.756	455.768	309.346	GRX1	III	60841	61173	-	333	protein_coding	Hydroperoxide and superoxide-radical responsive heat-stable glutathione-dependent disulfide oxidoreductase with active site cysteine pair; protects cells from oxidative damage [Source:SGD;Acc:S000000540]	-
YJL140W	296.986	375.424	334.199	280.528	RPB4	X	150961	151626	+	666	protein_coding	RNA polymerase II subunit B32; forms two subunit dissociable complex with Rpb7p; involved in recruitment of 3'-end processing factors to transcribing RNA polymerase II complex and in export of mRNA to cytoplasm under stress conditions; also involved /.../anslation initiation [Source:SGD;Acc:S000003676]	RNA_pol_Rpb4
YPL004C	311.678	301.099	394.963	276.773	LSP1	XVI	550632	551657	-	1026	protein_coding	Primary component of eisosomes, which are large immobile patch structures at the cell cortex associated with endocytosis, along with Pil1p and Sur7p; null mutants show activation of Pkc1p/Ypk1p stress resistance pathways; member of the BAR domain family [Source:SGD;Acc:S000005925]	-
YPR191W	351.547	339.239	305.514	286.507	QCR2	XVI	919381	920487	+	1107	protein_coding	Subunit 2 of the ubiquinol cytochrome-c reductase complex, which is a component of the mitochondrial inner membrane electron transport chain; phosphorylated; transcription is regulated by Hap1p, Hap2p/Hap3p, and heme [Source:SGD;Acc:S000006395]	-
YBR067C	340.092	385.297	300.007	255.939	TIP1	II	372103	372735	-	633	protein_coding	Major cell wall mannoprotein with possible lipase activity; transcription is induced by heat- and cold-shock; member of the Srp1p/Tip1p family of serine-alanine-rich proteins [Source:SGD;Acc:S000000271]	-
YGR285C	298.191	324.777	305.71	346.143	ZUO1	VII	1061852	1063153	-	1302	protein_coding	Ribosome-associated chaperone, functions in ribosome biogenesis and, in partnership with Ssz1p and SSb1/2, as a chaperone for nascent polypeptide chains; contains a DnaJ domain and functions as a J-protein partner for Ssb1p and Ssb2p [Source:SGD;Acc:S000003517]	DnaJ
YGR135W	328.434	312.142	336.586	296.407	PRE9	VII	761392	762168	+	777	protein_coding	Alpha 3 subunit of the 20S proteasome, the only nonessential 20S subunit; may be replaced by the alpha 4 subunit (Pre6p) under stress conditions to create a more active proteasomal isoform [Source:SGD;Acc:S000003367]	Proteasome
YNL241C	332.865	283.718	368.479	285.472	ZWF1	XIV	196426	197943	-	1518	protein_coding	Glucose-6-phosphate dehydrogenase (G6PD), catalyzes the first step of the pentose phosphate pathway; involved in adapting to oxidatve stress; homolog of the human G6PD which is deficient in patients with hemolytic anemia [Source:SGD;Acc:S000005185]	G6PD_C
YNL007C	238.328	345.586	361.445	321.177	SIS1	XIV	618507	619565	-	1059	protein_coding	Type II HSP40 co-chaperone that interacts with the HSP70 protein Ssa1p; not functionally redundant with Ydj1p due to due to substrate specificity; shares similarity with bacterial DnaJ proteins [Source:SGD;Acc:S000004952]	DnaJ_C
YOR187W	297.408	319.661	344.1	305.349	TUF1	XV	684030	685343	+	1314	protein_coding	Mitochondrial translation elongation factor Tu; comprises both GTPase and guanine nucleotide exchange factor activities, while these activities are found in separate proteins in S. pombe and humans [Source:SGD;Acc:S000005713]	GTP_EFTU
YKL058W	340.403	316.859	318.334	290.842	TOA2	XI	330166	330534	+	369	protein_coding	TFIIA small subunit; involved in transcriptional activation, acts as antirepressor or as coactivator; homologous to smallest subunit of human and Drosophila TFIIA [Source:SGD;Acc:S000001541]	-
snR4	287.502	510.013	231.37	228.217	-	V	424698	424883	+	186	snoRNA	C/D box small nucleolar RNA (snoRNA) but not shown to be active and no target site is predicted within the ribosomal RNAs [Source:SGD;Acc:S000006493]	-
YIL123W	274.338	348.047	327.132	303.614	SIM1	IX	128151	129581	+	1431	protein_coding	Protein of the SUN family (Sim1p, Uth1p, Nca3p, Sun4p) that may participate in DNA replication, promoter contains SCB regulation box at -300 bp indicating that expression may be cell cycle-regulated [Source:SGD;Acc:S000001385]	-
YLR447C	307.83	319.968	335.413	284.657	VMA6	XII	1026856	1027893	-	1038	protein_coding	Subunit d of the five-subunit V0 integral membrane domain of vacuolar H+-ATPase (V-ATPase), an electrogenic proton pump found in the endomembrane system; stabilizes VO subunits; required for V1 domain assembly on the vacuolar membrane [Source:SGD;Acc:S000004439]	-
YAR002C-A	259.985	344.345	356.729	285.007	ERP1	I	154065	154724	-	660	protein_coding	Protein that forms a heterotrimeric complex with Erp2p, Emp24p, and Erv25p; member, along with Emp24p and Erv25p, of the p24 family involved in ER to Golgi transport and localized to COPII-coated vesicles [Source:SGD;Acc:S000002129]	-
YFL038C	283.783	294.579	363.595	300.383	YPT1	VI	55366	55986	-	621	protein_coding	Rab family GTPase, involved in the ER-to-Golgi step of the secretory pathway; complex formation with the Rab escort protein Mrs6p is required for prenylation of Ypt1p by protein geranylgeranyltransferase type II (Bet2p-Bet4p) [Source:SGD;Acc:S000001856]	Ras
YLR421C	293.31	308.339	327.65	309.665	RPN13	XII	965090	965560	-	471	protein_coding	Subunit of the 19S regulatory particle of the 26S proteasome lid; acts as a ubiquitin receptor for the proteasome; null mutants accumulate ubiquitinated Gcn4p and display decreased 26S proteasome stability [Source:SGD;Acc:S000004413]	-
YDL229W	334.453	306.343	278.75	319.171	SSB1	IV	44065	45906	+	1842	protein_coding	Cytoplasmic ATPase that is a ribosome-associated molecular chaperone, functions with J-protein partner Zuo1p; may be involved in folding of newly-made polypeptide chains; member of the HSP70 family; interacts with phosphatase subunit Reg1p [Source:SGD;Acc:S000002388]	HSP70
YBR162W-A	256.947	288.943	336.979	349.892	YSY6	II	565231	565428	+	198	protein_coding	Protein whose expression suppresses a secretory pathway mutation in E. coli; has similarity to the mammalian RAMP4 protein involved in secretion [Source:SGD;Acc:S000002158]	-
YNL024C-A	262.336	313.087	326.112	331.096	KSH1	XIV	586602	586820	-	219	protein_coding	Essential protein suggested to function early in the secretory pathway; inviability is suppressed by overexpression of Golgi protein Tvp23p; ortholog of human Kish [Source:SGD;Acc:S000028698]	-
YPR016C	354.908	316.785	258.499	297.277	TIF6	XVI	592332	593069	-	738	protein_coding	Constituent of 66S pre-ribosomal particles, has similarity to human translation initiation factor 6 (eIF6); may be involved in the biogenesis and or stability of 60S ribosomal subunits [Source:SGD;Acc:S000006220]	-
YPL048W	300.596	286.937	331.086	307.57	CAM1	XVI	464401	465648	+	1248	protein_coding	Nuclear protein required for transcription of MXR1; binds the MXR1 promoter in the presence of other nuclear factors; binds calcium and phospholipids; has similarity to translational cofactor EF-1 gamma [Source:SGD;Acc:S000005969]	GST_C
YLR027C	294.347	262.796	364.82	295.514	AAT2	XII	196829	198085	-	1257	protein_coding	Cytosolic aspartate aminotransferase, involved in nitrogen metabolism; localizes to peroxisomes in oleate-grown cells [Source:SGD;Acc:S000004017]	Aminotran_1_2
YNR017W	304.189	325.825	263.032	310.008	TIM23	XIV	662913	663581	+	669	protein_coding	Essential component of the Translocase of the Inner Mitochondrial membrane (TIM23 complex); involved in protein import into mitochondrial matrix and inner membrane; with Tim17p, contributes to architecture and function of the import channel [Source:SGD;Acc:S000005300]	-
YOR153W	371.16	316.274	238.974	274.267	PDR5	XV	619840	624375	+	4536	protein_coding	Plasma membrane ATP-binding cassette (ABC) transporter, multidrug transporter actively regulated by Pdr1p; also involved in steroid transport, cation resistance, and cellular detoxification during exponential growth [Source:SGD;Acc:S000005679]	ABC2_membrane
YMR217W	384.593	316.278	226.197	266.737	GUA1	XIII	701790	703367	+	1578	protein_coding	GMP synthase; highly conserved enzyme that catalyzes the second step in the biosynthesis of GMP from inosine 5'-phosphate (IMP); transcription is not subject to regulation by guanine but is negatively regulated by nutrient starvation; reduction-of-f /.../n mutation gua1-G388D causes changes in cellular guanine nucleotide pools, defects in general protein synthesis, and impaired translation of GCN…	GATase
YLL041C	314.393	265.823	332.428	272.429	SDH2	XII	53131	53931	-	801	protein_coding	Iron-sulfur protein subunit of succinate dehydrogenase (Sdh1p, Sdh2p, Sdh3p, Sdh4p), which couples the oxidation of succinate to the transfer of electrons to ubiquinone as part of the TCA cycle and the mitochondrial respiratory chain [Source:SGD;Acc:S000003964]	-
RPR1	436.832	299.484	167.814	278.502	-	V	117667	118035	-	369	ncRNA	RNA component of nuclear RNase P; nuclear RNase P cleaves tRNA precursors to generate mature 5' ends and facilitates turnover of nuclear RNAs; may be responsible for recognition of substrate tRNAs [Source:SGD;Acc:S000006490]	-
YGR155W	285.059	286.558	312.495	297.07	CYS4	VII	798543	800066	+	1524	protein_coding	Cystathionine beta-synthase, catalyzes synthesis of cystathionine from serine and homocysteine, the first committed step in cysteine biosynthesis; responsible for hydrogen sulfide generation; mutations in human ortholog cause homocystinuria [Source:SGD;Acc:S000003387]	PALP
YEL073C	120.521	148.572	651.513	252.507	-	V	7230	7553	-	324	protein_coding	Putative protein of unknown function; located adjacent to ARS503 and the telomere on the left arm of chromosome V; regulated by inositol/choline [Source:SGD;Acc:S000000799]	-
YOL038W	261.485	288.488	344.068	276.993	PRE6	XV	255337	256101	+	765	protein_coding	Alpha 4 subunit of the 20S proteasome; may replace alpha 3 subunit (Pre9p) under stress conditions to create a more active proteasomal isoform; GFP-fusion protein relocates from cytosol to the mitochondrial surface upon oxidative stress [Source:SGD;Acc:S000005398]	Proteasome
YMR079W	303.191	314.052	279.853	270.271	SEC14	XIII	424989	426059	+	915	protein_coding	Phosphatidylinositol/phosphatidylcholine transfer protein; involved in regulating PtdIns, PtdCho, and ceramide metabolism, products of which regulate intracellular transport and UPR; functionally homologous to mammalian PITPs [Source:SGD;Acc:S000004684]	CRAL_TRIO_N
YML078W	253.123	312.133	299.324	299.914	CPR3	XIII	111002	111550	+	549	protein_coding	Mitochondrial peptidyl-prolyl cis-trans isomerase (cyclophilin), catalyzes the cis-trans isomerization of peptide bonds N-terminal to proline residues; involved in protein refolding after import into mitochondria [Source:SGD;Acc:S000004543]	Pro_isomerase
tL(CAA)C	116.875	526.086	422.716	96.7261	SUP53	III	90859	90972	+	82	tRNA	Leucine tRNA (tRNA-Leu), predicted by tRNAscan-SE analysis; can mutate to suppress amber nonsense mutations [Source:SGD;Acc:S000006637]	-
YPL081W	234.291	168.665	342.909	415.996	RPS9A	XVI	404950	406044	+	594	protein_coding	Protein component of the small (40S) ribosomal subunit; nearly identical to Rps9Bp and has similarity to E. coli S4 and rat S9 ribosomal proteins [Source:SGD;Acc:S000006002]	S4
YPL163C	229.171	317.938	337.658	269.812	SVS1	XVI	241918	242700	-	783	protein_coding	Cell wall and vacuolar protein, required for wild-type resistance to vanadate [Source:SGD;Acc:S000006084]	-
YLR180W	256.13	290.712	330.867	275.182	SAM1	XII	515262	516410	+	1149	protein_coding	S-adenosylmethionine synthetase, catalyzes transfer of the adenosyl group of ATP to the sulfur atom of methionine; one of two differentially regulated isozymes (Sam1p and Sam2p) [Source:SGD;Acc:S000004170]	-
YMR318C	304.924	292.476	273.302	281.962	ADH6	XIII	911061	912143	-	1083	protein_coding	NADPH-dependent medium chain alcohol dehydrogenase with broad substrate specificity; member of the cinnamyl family of alcohol dehydrogenases; may be involved in fusel alcohol synthesis or in aldehyde tolerance [Source:SGD;Acc:S000004937]	ADH_N
YGR055W	197.822	294.775	422.395	236.002	MUP1	VII	599417	601141	+	1725	protein_coding	High affinity methionine permease, integral membrane protein with 13 putative membrane-spanning regions; also involved in cysteine uptake [Source:SGD;Acc:S000003287]	-
YER091C	102.442	123.071	690.677	227.843	MET6	V	339864	342167	-	2304	protein_coding	Cobalamin-independent methionine synthase, involved in methionine biosynthesis and regeneration; requires a minimum of two glutamates on the methyltetrahydrofolate substrate, similar to bacterial metE homologs [Source:SGD;Acc:S000000893]	-
YDL070W	216.648	284.382	353.593	287.401	BDF2	IV	331024	332940	+	1917	protein_coding	Protein involved in transcription initiation at TATA-containing promoters; associates with the basal transcription factor TFIID; contains two bromodomains; corresponds to the C-terminal region of mammalian TAF1; redundant with Bdf1p [Source:SGD;Acc:S000002228]	Bromodomain
YPR113W	292.102	296.814	276.962	274.635	PIS1	XVI	752257	752919	+	663	protein_coding	Phosphatidylinositol synthase, required for biosynthesis of phosphatidylinositol, which is a precursor for polyphosphoinositides, sphingolipids, and glycolipid anchors for some of the plasma membrane proteins [Source:SGD;Acc:S000006317]	CDP-OH_P_transf
YPL234C	282.59	320.829	264.427	272.594	VMA11	XVI	104946	105440	-	495	protein_coding	Vacuolar ATPase V0 domain subunit c', involved in proton transport activity; hydrophobic integral membrane protein (proteolipid) containing four transmembrane segments; N and C termini are in the vacuolar lumen [Source:SGD;Acc:S000006155]	-
YGR106C	259.806	316.796	298.877	263.943	VOA1	VII	698989	699786	-	798	protein_coding	Endoplasmic reticulum protein that functions, together with other assembly factors, in assembly of the V0 sector of the vacuolar ATPase (V-ATPase); null mutation enhances the V-ATPase deficiency of a vma21 mutant impaired in ER retrieval [Source:SGD;Acc:S000003338]	-
YGL048C	300.424	291.685	295.61	251.353	RPT6	VII	410069	411286	-	1218	protein_coding	One of six ATPases of the 19S regulatory particle of the 26S proteasome involved in the degradation of ubiquitinated substrates; bound by ubiquitin-protein ligases Ubr1p and Ufd4p; localized mainly to the nucleus throughout the cell cycle [Source:SGD;Acc:S000003016]	AAA
YBL001C	263.788	287.524	354.917	231.9	ECM15	II	237153	237467	-	315	protein_coding	Non-essential protein of unknown function, likely exists as tetramer, may be regulated by the binding of small-molecule ligands (possibly sulfate ions), may have a role in yeast cell-wall biogenesis [Source:SGD;Acc:S000000097]	-
YKL068W-A	294.895	289.537	281.527	267.318	-	XI	309206	309442	+	237	protein_coding	Putative protein of unknown function; identified by homology to <i>Ashbya gossypii</i> [Source:SGD;Acc:S000028524]	-
YAL007C	272.981	258.912	319.769	278.801	ERP2	I	137698	138345	-	648	protein_coding	Protein that forms a heterotrimeric complex with Erp1p, Emp24p, and Erv25p; member, along with Emp24p and Erv25p, of the p24 family involved in ER to Golgi transport and localized to COPII-coated vesicles [Source:SGD;Acc:S000000005]	-
YBR101C	239.997	335.572	285.948	264.374	FES1	II	443821	444693	-	873	protein_coding	Hsp70 (Ssa1p) nucleotide exchange factor, cytosolic homolog of Sil1p, which is the nucleotide exchange factor for BiP (Kar2p) in the endoplasmic reticulum [Source:SGD;Acc:S000000305]	-
YLR378C	274.742	303.208	273.751	271.062	SEC61	XII	875736	877178	-	1443	protein_coding	Essential subunit of Sec61 complex (Sec61p, Sbh1p, and Sss1p); forms a channel for SRP-dependent protein import and retrograde transport of misfolded proteins out of the ER; with Sec63 complex allows SRP-independent protein import into ER [Source:SGD;Acc:S000004370]	-
YML125C	329.589	333.452	199.034	259.817	PGA3	XIII	20761	21699	-	939	protein_coding	Putative cytochrome b5 reductase, localized to the plasma membrane; may be involved in regulation of lifespan; required for maturation of Gas1p and Pho8p, proposed to be involved in protein trafficking [Source:SGD;Acc:S000004594]	FAD_binding_6
YJL124C	314.509	284.742	273.445	244.329	LSM1	X	187126	187644	-	519	protein_coding	Lsm (Like Sm) protein; forms heteroheptameric complex (with Lsm2p, Lsm3p, Lsm4p, Lsm5p, Lsm6p, and Lsm7p) involved in degradation of cytoplasmic mRNAs [Source:SGD;Acc:S000003660]	LSM
YML008C	265.331	265.148	306.741	278.758	ERG6	XIII	251839	252990	-	1152	protein_coding	Delta(24)-sterol C-methyltransferase, converts zymosterol to fecosterol in the ergosterol biosynthetic pathway by methylating position C-24; localized to both lipid particles and mitochondrial outer membrane [Source:SGD;Acc:S000004467]	Methyltransf_11
YKL196C	299.017	250.122	293.853	270.539	YKT6	XI	74932	75534	-	603	protein_coding	Vesicle membrane protein (v-SNARE) with acyltransferase activity; involved in trafficking to and within the Golgi, endocytic trafficking to the vacuole, and vacuolar fusion; membrane localization due to prenylation at the carboxy-terminus [Source:SGD;Acc:S000001679]	-
YMR226C	256.599	283.955	322.743	249.977	-	XIII	721593	722396	-	804	protein_coding	NADP(+)-dependent dehydrogenase; acts on serine, L-allo-threonine, and other 3-hydroxy acids; green fluorescent protein fusion protein localizes to the cytoplasm and nucleus; may interact with ribosomes, based on co-purification experiments [Source:SGD;Acc:S000004839]	adh_short
YBL041W	260.364	305.557	299.055	247.161	PRE7	II	141247	141972	+	726	protein_coding	Beta 6 subunit of the 20S proteasome [Source:SGD;Acc:S000000137]	Proteasome
YKL216W	162.696	168.801	289.227	490.275	URA1	XI	25215	26159	+	945	protein_coding	Dihydroorotate dehydrogenase, catalyzes the fourth enzymatic step in the de novo biosynthesis of pyrimidines, converting dihydroorotic acid into orotic acid [Source:SGD;Acc:S000001699]	DHO_dh
YAL012W	278.161	310.078	277.994	243.231	CYS3	I	130799	131983	+	1185	protein_coding	Cystathionine gamma-lyase, catalyzes one of the two reactions involved in the transsulfuration pathway that yields cysteine from homocysteine with the intermediary formation of cystathionine [Source:SGD;Acc:S000000010]	Cys_Met_Meta_PP
YDR353W	267.526	256.376	295.024	288.151	TRR1	IV	1183299	1184258	+	960	protein_coding	Cytoplasmic thioredoxin reductase, key regulatory enzyme that determines the redox state of the thioredoxin system, which acts as a disulfide reductase system and protects cells against both oxidative and reductive stress [Source:SGD;Acc:S000002761]	Pyr_redox_2
YHR163W	244.556	247.316	312.152	298.265	SOL3	VIII	423724	424473	+	750	protein_coding	6-phosphogluconolactonase, catalyzes the second step of the pentose phosphate pathway; weak multicopy suppressor of los1-1 mutation; homologous to Sol2p and Sol1p [Source:SGD;Acc:S000001206]	-
YBR283C	291.087	304.705	254.382	250.385	SSH1	II	768943	770415	-	1473	protein_coding	Subunit of the Ssh1 translocon complex; Sec61p homolog involved in co-translational pathway of protein translocation; not essential [Source:SGD;Acc:S000000487]	-
YNR016C	253.442	237.195	321.776	287.924	ACC1	XIV	654673	661374	-	6702	protein_coding	Acetyl-CoA carboxylase, biotin containing enzyme that catalyzes the carboxylation of acetyl-CoA to form malonyl-CoA; required for de novo biosynthesis of long-chain fatty acids [Source:SGD;Acc:S000005299]	Carboxyl_trans
YPL154C	241.411	319.475	313.423	220.602	PEP4	XVI	259714	260931	-	1218	protein_coding	Vacuolar aspartyl protease (proteinase A), required for the posttranslational precursor maturation of vacuolar proteinases; important for protein turnover after oxidative damage; synthesized as a zymogen, self-activates [Source:SGD;Acc:S000006075]	Asp
YIL041W	238.986	313.249	305.465	236.566	GVP36	IX	276525	277505	+	981	protein_coding	BAR domain-containing protein that localizes to both early and late Golgi vesicles; required for adaptation to varying nutrient concentrations, fluid-phase endocytosis, polarization of the actin cytoskeleton, and vacuole biogenesis [Source:SGD;Acc:S000001303]	-
YPL211W	306.985	291.359	216.447	276.992	NIP7	XVI	153495	154040	+	546	protein_coding	Nucleolar protein required for 60S ribosome subunit biogenesis, constituent of 66S pre-ribosomal particles; physically interacts with Nop8p and the exosome subunit Rrp43p [Source:SGD;Acc:S000006132]	-
YGL226C-A	251.372	296.22	286.347	256.619	OST5	VII	72749	73158	-	261	protein_coding	Zeta subunit of the oligosaccharyltransferase complex of the ER lumen, which catalyzes asparagine-linked glycosylation of newly synthesized proteins [Source:SGD;Acc:S000003194]	-
YBR127C	265.516	238.582	288.953	297.226	VMA2	II	491269	492822	-	1554	protein_coding	Subunit B of the eight-subunit V1 peripheral membrane domain of the vacuolar H+-ATPase (V-ATPase), an electrogenic proton pump found throughout the endomembrane system; contains nucleotide binding sites; also detected in the cytoplasm [Source:SGD;Acc:S000000331]	ATP-synt_ab
YGR231C	236.584	261.582	307.611	279.645	PHB2	VII	952548	953480	-	933	protein_coding	Subunit of the prohibitin complex (Phb1p-Phb2p), a 1.2 MDa ring-shaped inner mitochondrial membrane chaperone that stabilizes newly synthesized proteins; determinant of replicative life span; involved in mitochondrial segregation [Source:SGD;Acc:S000003463]	-
YPL010W	272.238	254.499	301.909	253.562	RET3	XVI	535018	535587	+	570	protein_coding	Zeta subunit of the coatomer complex (COPI), which coats Golgi-derived transport vesicles; involved in retrograde transport between Golgi and ER [Source:SGD;Acc:S000005931]	-
YGL105W	263.091	289.334	268.699	257.917	ARC1	VII	307437	308567	+	1131	protein_coding	Protein that binds tRNA and methionyl- and glutamyl-tRNA synthetases (Mes1p and Gus1p), delivering tRNA to them, stimulating catalysis, and ensuring their localization to the cytoplasm; also binds quadruplex nucleic acids [Source:SGD;Acc:S000003073]	-
YPL240C	194.05	243.547	401.95	239.399	HSP82	XVI	96496	98625	-	2130	protein_coding	Hsp90 chaperone required for pheromone signaling and negative regulation of Hsf1p; docks with Tom70p for mitochondrial preprotein delivery; promotes telomerase DNA binding and nucleotide addition; interacts with Cns1p, Cpr6p, Cpr7p, Sti1p [Source:SGD;Acc:S000006161]	HATPase_c
YER124C	308.174	324.063	233.755	211.933	DSE1	V	407342	409063	-	1722	protein_coding	Daughter cell-specific protein, may regulate cross-talk between the mating and filamentation pathways; deletion affects cell separation after division and sensitivity to alpha-factor and drugs affecting the cell wall [Source:SGD;Acc:S000000926]	-
YPR036W	282.913	267.459	286.866	239.86	VMA13	XVI	643836	645272	+	1437	protein_coding	Subunit H of the eight-subunit V1 peripheral membrane domain of the vacuolar H+-ATPase (V-ATPase), an electrogenic proton pump found throughout the endomembrane system; serves as an activator or a structural stabilizer of the V-ATPase [Source:SGD;Acc:S000006240]	V-ATPase_H
YHR008C	235.499	250.992	302.662	284.415	SOD2	VIII	122889	123590	-	702	protein_coding	Mitochondrial manganese superoxide dismutase, protects cells against oxygen toxicity; phosphorylated [Source:SGD;Acc:S000001050]	-
YMR072W	273.081	251.873	284.565	259.081	ABF2	XIII	411569	412120	+	552	protein_coding	Mitochondrial DNA-binding protein involved in mitochondrial DNA replication and recombination, member of HMG1 DNA-binding protein family; activity may be regulated by protein kinase A phosphorylation [Source:SGD;Acc:S000004676]	HMG_box
YLR175W	276.936	272.517	225.821	291.434	CBF5	XII	506134	507585	+	1452	protein_coding	Pseudouridine synthase catalytic subunit of box H/ACA small nucleolar ribonucleoprotein particles (snoRNPs), acts on both large and small rRNAs and on snRNA U2; mutations in human ortholog dyskerin cause the disorder dyskeratosis congenita [Source:SGD;Acc:S000004165]	-
YMR074C	251.861	285.177	290.913	231.834	-	XIII	413036	413473	-	438	protein_coding	Protein with homology to human PDCD5, which is involved in programmed cell death; N-terminal region forms a conserved triple-helix bundle structure; overexpression promotes H2O2-induced apoptosis; YMR074C is not an essential gene [Source:SGD;Acc:S000004678]	-
YLL052C	289.552	264.774	301.647	203.674	AQY2	XII	35912	36361	-	450	protein_coding	Water channel that mediates the transport of water across cell membranes, only expressed in proliferating cells, controlled by osmotic signals, may be involved in freeze tolerance; disrupted by a stop codon in many S. cerevisiae strains [Source:SGD;Acc:S000003975]	-
YNR043W	253.133	263.536	278.094	259.312	MVD1	XIV	701895	703085	+	1191	protein_coding	Mevalonate pyrophosphate decarboxylase, essential enzyme involved in the biosynthesis of isoprenoids and sterols, including ergosterol; acts as a homodimer [Source:SGD;Acc:S000005326]	GHMP_kinases
YGL220W	229.329	234.537	294.907	292.412	FRA2	VII	82374	82736	+	363	protein_coding	Protein involved in negative regulation of transcription of iron regulon; forms an iron independent complex with Fra2p, Grx3p, and Grx4p; null mutant fails to repress iron regulon and is sensitive to nickel [Source:SGD;Acc:S000003188]	-
YGR240C	242.418	209.15	303.887	293.364	PFK1	VII	970771	973734	-	2964	protein_coding	Alpha subunit of heterooctameric phosphofructokinase involved in glycolysis, indispensable for anaerobic growth, activated by fructose-2,6-bisphosphate and AMP, mutation inhibits glucose induction of cell cycle-related genes [Source:SGD;Acc:S000003472]	PFK
YOR198C	256.114	207.135	312.006	272.798	BFR1	XV	718653	720065	-	1413	protein_coding	Component of mRNP complexes associated with polyribosomes; implicated in secretion and nuclear segregation; multicopy suppressor of BFA (Brefeldin A) sensitivity [Source:SGD;Acc:S000005724]	-
YLR375W	267.138	325.935	232.988	221.981	STP3	XII	871697	872728	+	1032	protein_coding	Zinc-finger protein of unknown function, possibly involved in pre-tRNA splicing and in uptake of branched-chain amino acids [Source:SGD;Acc:S000004367]	-
YDR139C	223.299	274.442	278.81	270.536	RUB1	IV	733618	733924	-	234	protein_coding	Ubiquitin-like protein with similarity to mammalian NEDD8; conjugation (neddylation) substrates include the cullins Cdc53p, Rtt101p, and Cul3p; activated by Ula1p and Uba3p (E1 enzyme pair); conjugation mediated by Ubc12p (E2 enzyme) [Source:SGD;Acc:S000002546]	-
YGL148W	245.152	197.245	305.576	298.306	ARO2	VII	226399	227529	+	1131	protein_coding	Bifunctional chorismate synthase and flavin reductase, catalyzes the conversion of 5-enolpyruvylshikimate 3-phosphate (EPSP) to form chorismate, which is a precursor to aromatic amino acids [Source:SGD;Acc:S000003116]	-
YMR241W	242.049	214.335	287.283	302.568	YHM2	XIII	751961	752905	+	945	protein_coding	Carrier protein that exports citrate from and imports oxoglutarate into the mitochondrion, causing net export of NADPH reducing equivalents; also associates with mt nucleoids and has a role in replication and segregation of the mt genome [Source:SGD;Acc:S000004854]	Mito_carr
YHL011C	340.115	287.679	174.565	242.92	PRS3	VIII	80654	81616	-	963	protein_coding	5-phospho-ribosyl-1(alpha)-pyrophosphate synthetase, synthesizes PRPP, which is required for nucleotide, histidine, and tryptophan biosynthesis; one of five related enzymes, which are active as heteromultimeric complexes [Source:SGD;Acc:S000001003]	-
YPL237W	270.751	238.602	257.807	275.672	SUI3	XVI	100496	101353	+	858	protein_coding	Beta subunit of the translation initiation factor eIF2, involved in the identification of the start codon; proposed to be involved in mRNA binding [Source:SGD;Acc:S000006158]	-
YGR267C	283.649	300.677	252.249	205.472	FOL2	VII	1025004	1025735	-	732	protein_coding	GTP-cyclohydrolase I, catalyzes the first step in the folic acid biosynthetic pathway [Source:SGD;Acc:S000003499]	GTP_cyclohydroI
YIL138C	218.49	304.97	274.681	241.577	TPM2	IX	89230	89715	-	486	protein_coding	Minor isoform of tropomyosin, binds to and stabilizes actin cables and filaments, which direct polarized cell growth and the distribution of several organelles; appears to have distinct and also overlapping functions with Tpm1p [Source:SGD;Acc:S000001400]	-
YBR221C	240.719	265.833	298.833	233.061	PDB1	II	665153	666253	-	1101	protein_coding	E1 beta subunit of the pyruvate dehydrogenase (PDH) complex, which is an evolutionarily-conserved multi-protein complex found in mitochondria [Source:SGD;Acc:S000000425]	-
YOR142W	265.238	251.735	289.591	231.695	LSC1	XV	593057	594046	+	990	protein_coding	Alpha subunit of succinyl-CoA ligase, which is a mitochondrial enzyme of the TCA cycle that catalyzes the nucleotide-dependent conversion of succinyl-CoA to succinate; phosphorylated [Source:SGD;Acc:S000005668]	CoA_binding
YBR089C-A	286.664	231.451	291.153	223.748	NHP6B	II	426190	426489	-	300	protein_coding	High-mobility group (HMG) protein that binds to and remodels nucleosomes; involved in recruiting FACT and other chromatin remodelling complexes to the chromosomes; functionally redundant with Nhp6Ap; homologous to mammalian HMGB1 and HMGB2 [Source:SGD;Acc:S000002157]	HMG_box
YNL169C	185.493	200.444	375.859	270.535	PSD1	XIV	316169	317671	-	1503	protein_coding	Phosphatidylserine decarboxylase of the mitochondrial inner membrane, converts phosphatidylserine to phosphatidylethanolamine [Source:SGD;Acc:S000005113]	-
YPR103W	243.205	250.842	295.131	242.647	PRE2	XVI	732349	733212	+	864	protein_coding	Beta 5 subunit of the 20S proteasome, responsible for the chymotryptic activity of the proteasome [Source:SGD;Acc:S000006307]	Proteasome
YOR224C	304.362	300.239	184.635	242.58	RPB8	XV	760825	761265	-	441	protein_coding	RNA polymerase subunit ABC14.5, common to RNA polymerases I, II, and III [Source:SGD;Acc:S000005750]	-
YDR158W	203.492	223.906	307.321	293.003	HOM2	IV	770357	771454	+	1098	protein_coding	Aspartic beta semi-aldehyde dehydrogenase, catalyzes the second step in the common pathway for methionine and threonine biosynthesis; expression regulated by Gcn4p and the general control of amino acid synthesis [Source:SGD;Acc:S000002565]	-
YNL130C	237.723	278.321	279.477	231.67	CPT1	XIV	379558	380831	-	1182	protein_coding	Cholinephosphotransferase, required for phosphatidylcholine biosynthesis and for inositol-dependent regulation of EPT1 transcription [Source:SGD;Acc:S000005074]	CDP-OH_P_transf
YHR019C	274.023	257.494	230.26	264.326	DED81	VIII	141894	143558	-	1665	protein_coding	Cytosolic asparaginyl-tRNA synthetase, required for protein synthesis, catalyzes the specific attachment of asparagine to its cognate tRNA [Source:SGD;Acc:S000001061]	tRNA-synt_2
YFR050C	260.997	274.098	245.306	243.456	PRE4	VI	249066	249866	-	801	protein_coding	Beta 7 subunit of the 20S proteasome [Source:SGD;Acc:S000001946]	Proteasome
YDL147W	267.232	246.155	283.825	225.883	RPN5	IV	190924	192261	+	1338	protein_coding	Subunit of the COP9 signalosome (CSN) and non-ATPase regulatory subunit of the 26S proteasome lid, similar to mammalian p55 subunit and to another S. cerevisiae regulatory subunit, Rpn7p; Rpn5p is an essential protein [Source:SGD;Acc:S000002306]	-
YBR256C	241.877	249.378	305.728	218.716	RIB5	II	727386	728102	-	717	protein_coding	Riboflavin synthase; catalyzes the last step of the riboflavin biosynthesis pathway [Source:SGD;Acc:S000000460]	-
YHR110W	265.977	335.17	219.058	191.013	ERP5	VIII	332282	332920	+	639	protein_coding	Protein with similarity to Emp24p and Erv25p, member of the p24 family involved in ER to Golgi transport [Source:SGD;Acc:S000001152]	-
YMR205C	223.593	245	269.5	272.664	PFK2	XIII	671887	674766	-	2880	protein_coding	Beta subunit of heterooctameric phosphofructokinase involved in glycolysis, indispensable for anaerobic growth, activated by fructose-2,6-bisphosphate and AMP, mutation inhibits glucose induction of cell cycle-related genes [Source:SGD;Acc:S000004818]	PFK
YEL040W	259.172	277.345	198.308	275.418	UTR2	V	78053	79456	+	1404	protein_coding	Chitin transglycosylase that functions in the transfer of chitin to beta(1-6) and beta(1-3) glucans in the cell wall; similar to and functionally redundant with Crh1; glycosylphosphatidylinositol (GPI)-anchored protein localized to bud neck [Source:SGD;Acc:S000000766]	-
YLR172C	218.023	227.313	302.51	260.362	DPH5	XII	501260	502162	-	903	protein_coding	Methyltransferase required for synthesis of diphthamide, which is a modified histidine residue of translation elongation factor 2 (Eft1p or Eft2p); not essential for viability; GFP-Dph5p fusion protein localizes to the cytoplasm [Source:SGD;Acc:S000004162]	-
YKR043C	250.577	245.423	244.55	267.361	SHB17	XI	520897	521712	-	816	protein_coding	Sedoheptulose bisphosphatase involved in riboneogenesis; dephosphorylates sedoheptulose 1,7-bisphosphate, which is converted via the nonoxidative pentose phosphate pathway to ribose-5-phosphate; facilitates the conversion of glycolytic intermediates /.../ntose phosphate units; also has fructose 1,6-bisphosphatase activity but this is probably not biologically relevant, since deletion does not aff…	-
YKL067W	208.324	252.37	297.016	249.993	YNK1	XI	314812	315273	+	462	protein_coding	Nucleoside diphosphate kinase, catalyzes the transfer of gamma phosphates from nucleoside triphosphates, usually ATP, to nucleoside diphosphates by a mechanism that involves formation of an autophosphorylated enzyme intermediate [Source:SGD;Acc:S000001550]	NDK
YCR082W	289.004	245.122	239.287	233.162	AHC2	III	258883	259269	+	387	protein_coding	Component of the ADA histone acetyltransferase complex; Ach2p and Ach1p are unique to the ADA complex and not shared with the related SAGA and SLIK complexes; may tether Ach1p to the complex [Source:SGD;Acc:S000000678]	-
YJL062W-A	237.5	200.057	301.153	267.004	COA3	X	316723	316980	+	258	protein_coding	Mitochondrial inner membrane protein that participates in regulation of COX1 translation, Cox1p stabilization, and cytochrome oxidase assembly [Source:SGD;Acc:S000007611]	-
YBR143C	260.978	237.42	249.77	257.395	SUP45	II	530869	532182	-	1314	protein_coding	Polypeptide release factor (eRF1) in translation termination; mutant form acts as a recessive omnipotent suppressor; methylated by Mtq2p-Trm112p in ternary complex eRF1-eRF3-GTP; mutation of methylation site confers resistance to zymocin [Source:SGD;Acc:S000000347]	-
YGL106W	217.504	249.441	269.202	268.954	MLC1	VII	306560	307009	+	450	protein_coding	Essential light chain for Myo1p, light chain for Myo2p; stabilizes Myo2p by binding to the neck region; interacts with Myo1p, Iqg1p, and Myo2p to coordinate formation and contraction of the actomyosin ring with targeted membrane deposition [Source:SGD;Acc:S000003074]	-
YML048W	291.564	274.167	216.456	218.584	GSF2	XIII	178426	179637	+	1212	protein_coding	ER localized integral membrane protein that may promote secretion of certain hexose transporters, including Gal2p; involved in glucose-dependent repression [Source:SGD;Acc:S000004511]	-
YDR214W	261.181	278.931	249.091	210.998	AHA1	IV	892875	893927	+	1053	protein_coding	Co-chaperone that binds to Hsp82p and activates its ATPase activity; similar to Hch1p; expression is regulated by stresses such as heat shock [Source:SGD;Acc:S000002622]	-
YNL157W	260.116	234.042	263.706	238.813	IGO1	XIV	340352	340858	+	507	protein_coding	Protein required for initiation of G0 program; prevents degradation of nutrient-regulated mRNAs via the 5'-3' mRNA decay pathway; phosphorylated by Rim15p; GFP protein localizes to the cytoplasm and nucleus; similar to Igo2p [Source:SGD;Acc:S000005101]	-
YOL058W	156.404	165.876	400.596	273.37	ARG1	XV	219211	220473	+	1263	protein_coding	Arginosuccinate synthetase, catalyzes the formation of L-argininosuccinate from citrulline and L-aspartate in the arginine biosynthesis pathway; potential Cdc28p substrate [Source:SGD;Acc:S000005419]	-
YJL138C	250.339	241.655	225.856	275.875	TIF2	X	153504	154691	-	1188	protein_coding	Translation initiation factor eIF4A, identical to Tif1p; DEA(D/H)-box RNA helicase that couples ATPase activity to RNA binding and unwinding; forms a dumbbell structure of two compact domains connected by a linker; interacts with eIF4G [Source:SGD;Acc:S000003674]	DEAD
YBR016W	235.656	276.149	254.721	226.962	-	II	270247	270633	+	387	protein_coding	Tail-anchored plasma membrane protein containing a conserved CYSTM module; predicted to be palmitoylated; has similarity to hydrophilins, which are involved in the adaptive response to hyperosmotic conditions [Source:SGD;Acc:S000000220]	-
YML110C	235.247	239.493	282.265	230.07	COQ5	XIII	50031	50954	-	924	protein_coding	2-hexaprenyl-6-methoxy-1,4-benzoquinone methyltransferase, involved in ubiquinone (Coenzyme Q) biosynthesis; localizes to the matrix face of the mitochondrial inner membrane in a large complex with other ubiquinone biosynthetic enzymes [Source:SGD;Acc:S000004578]	-
YLR301W	187.472	206.681	317.827	271.446	HRI1	XII	730825	731559	+	735	protein_coding	Protein of unknown function that interacts with Sec72p and Hrr25p [Source:SGD;Acc:S000004292]	-
YJL111W	285.388	255.419	224.52	217.67	CCT7	X	207877	209529	+	1653	protein_coding	Subunit of the cytosolic chaperonin Cct ring complex, related to Tcp1p, required for the assembly of actin and tubulins in vivo; mutant has increased aneuploidy tolerance [Source:SGD;Acc:S000003647]	-
YOL129W	221.27	260.692	267.942	232.627	VPS68	XV	77560	78114	+	555	protein_coding	Vacuolar membrane protein of unknown function involved in vacuolar protein sorting; also detected in the mitochondria [Source:SGD;Acc:S000005489]	-
YLL014W	224.332	241.251	266.645	249.592	EMC6	XII	121322	121648	+	327	protein_coding	Member of a transmembrane complex required for efficient folding of proteins in the ER; null mutant displays induction of the unfolded protein response [Source:SGD;Acc:S000003937]	Rab5ip
YER055C	205.906	144.64	377.619	253.563	HIS1	V	264892	265785	-	894	protein_coding	ATP phosphoribosyltransferase, a hexameric enzyme, catalyzes the first step in histidine biosynthesis; mutations cause histidine auxotrophy and sensitivity to Cu, Co, and Ni salts; transcription is regulated by general amino acid control [Source:SGD;Acc:S000000857]	-
YPL094C	271.942	200.268	256.671	247.115	SEC62	XVI	369839	370663	-	825	protein_coding	Essential subunit of Sec63 complex (Sec63p, Sec62p, Sec66p and Sec72p); with Sec61 complex, Kar2p/BiP and Lhs1p forms a channel competent for SRP-dependent and post-translational SRP-independent protein targeting and import into the ER [Source:SGD;Acc:S000006015]	-
YHR200W	235.874	227.087	273.403	238.066	RPN10	VIII	499079	499885	+	807	protein_coding	Non-ATPase base subunit of the 19S regulatory particle (RP) of the 26S proteasome; N-terminus plays a role in maintaining the structural integrity of the RP; binds selectively to polyubiquitin chains; homolog of the mammalian S5a protein [Source:SGD;Acc:S000001243]	-
YDL097C	249.302	252.338	241.752	229.156	RPN6	IV	285391	286695	-	1305	protein_coding	Essential, non-ATPase regulatory subunit of the 26S proteasome lid required for the assembly and activity of the 26S proteasome; the human homolog (S9 protein) partially rescues Rpn6p depletion [Source:SGD;Acc:S000002255]	-
YDL100C	241.485	261.198	256.686	213.172	GET3	IV	282112	283176	-	1065	protein_coding	Guanine nucleotide exchange factor for Gpa1p; amplifies G protein signaling; subunit of the GET complex, which is involved in Golgi to ER trafficking and insertion of proteins into the ER membrane; has low-level ATPase activity [Source:SGD;Acc:S000002258]	-
YLR168C	247.973	239.591	242.725	239.643	UPS2	XII	499578	500270	-	693	protein_coding	Mitochondrial intermembrane space protein involved in regulation of mitochondrial cardiolipin and phosphatidylethanolamine levels; null has defects in mitochondrial morphology; similar to Ups1p, Ups3p and to human PRELI [Source:SGD;Acc:S000004158]	MSF1
YBL026W	230.107	277.127	236.459	224.061	LSM2	II	170623	171038	+	288	protein_coding	Lsm (Like Sm) protein; part of heteroheptameric complexes (Lsm2p-7p and either Lsm1p or 8p): cytoplasmic Lsm1p complex involved in mRNA decay; nuclear Lsm8p complex part of U6 snRNP and possibly involved in processing tRNA, snoRNA, and rRNA [Source:SGD;Acc:S000000122]	-
YCR028C-A	207.159	212.664	276.144	271.081	RIM1	III	172950	173440	-	408	protein_coding	Single-stranded DNA-binding protein essential for mitochondrial genome maintenance; involved in mitochondrial DNA replication [Source:SGD;Acc:S000007222]	-
YEL037C	264.512	245.194	216.268	239.77	RAD23	V	81407	82603	-	1197	protein_coding	Protein with ubiquitin-like N terminus, subunit of Nuclear Excision Repair Factor 2 (NEF2) with Rad4p that binds damaged DNA; enhances protein deglycosylation activity of Png1p; also involved, with Rad4p, in ubiquitylated protein turnover [Source:SGD;Acc:S000000763]	ubiquitin
YGL126W	193.251	254.211	287.673	228.566	SCS3	VII	270997	272139	+	1143	protein_coding	Protein required for inositol prototrophy, identified as an ortholog of the FIT family of proteins involved in triglyceride droplet biosynthesis; disputed role in the synthesis of inositol phospholipids from inositol [Source:SGD;Acc:S000003094]	-
YNL259C	214.703	209.493	283.762	254.504	ATX1	XIV	157644	157865	-	222	protein_coding	Cytosolic copper metallochaperone that transports copper to the secretory vesicle copper transporter Ccc2p for eventual insertion into Fet3p, which is a multicopper oxidase required for high-affinity iron uptake [Source:SGD;Acc:S000005203]	-
YBR252W	262.695	241.554	232.023	223.629	DUT1	II	722611	723054	+	444	protein_coding	deoxyuridine triphosphate diphosphatase (dUTPase); catalyzes hydrolysis of dUTP to dUMP and PPi, thereby preventing incorporation of uracil into DNA during replication; critical for the maintenance of genetic stability; also has diphosphatase activi /.../deoxyinosine triphosphate [Source:SGD;Acc:S000000456]	-
YFR020W	256.857	239.866	236.552	226.029	-	VI	192737	193435	+	699	protein_coding	Dubious open reading frame unlikely to encode a functional protein, based on available experimental and comparative sequence data [Source:SGD;Acc:S000001916]	-
YPR163C	241.278	246.625	210.273	260.971	TIF3	XVI	868645	869955	-	1311	protein_coding	Translation initiation factor eIF-4B, has RNA annealing activity; contains an RNA recognition motif and binds to single-stranded RNA [Source:SGD;Acc:S000006367]	-
YBR122C	216.511	246.119	265.095	231.048	MRPL36	II	483970	484503	-	534	protein_coding	Mitochondrial ribosomal protein of the large subunit; overproduction suppresses mutations in the COX2 leader peptide-encoding region [Source:SGD;Acc:S000000326]	-
YEL001C	236.015	252.664	248.02	220.104	IRC22	V	150301	150978	-	678	protein_coding	Putative protein of unknown function; green fluorescent protein (GFP)-fusion localizes to the ER; YEL001C is non-essential; null mutant displays increased levels of spontaneous Rad52p foci [Source:SGD;Acc:S000000727]	-
YLR257W	233.515	270.588	264.761	187.022	-	XII	658826	659791	+	966	protein_coding	Putative protein of unknown function [Source:SGD;Acc:S000004247]	-
YNR001C	228.797	231.776	278.362	211.175	CIT1	XIV	629622	631061	-	1440	protein_coding	Citrate synthase, catalyzes the condensation of acetyl coenzyme A and oxaloacetate to form citrate; the rate-limiting enzyme of the TCA cycle; nuclear encoded mitochondrial protein [Source:SGD;Acc:S000005284]	Citrate_synt
YPL098C	205.55	252.752	263.757	223.041	MGR2	XVI	364386	364727	-	342	protein_coding	Protein required for growth of cells lacking the mitochondrial genome [Source:SGD;Acc:S000006019]	-
YCR046C	250.489	189.733	259.653	243.649	IMG1	III	209914	210423	-	510	protein_coding	Mitochondrial ribosomal protein of the large subunit, required for respiration and for maintenance of the mitochondrial genome [Source:SGD;Acc:S000000642]	-
YOL012C	222.539	204.044	270.248	245.405	HTZ1	XV	303579	303983	-	405	protein_coding	Histone variant H2AZ, exchanged for histone H2A in nucleosomes by the SWR1 complex; involved in transcriptional regulation through prevention of the spread of silent heterochromatin [Source:SGD;Acc:S000005372]	Histone
YOR232W	233.294	238.203	230.132	240.24	MGE1	XV	774573	775259	+	687	protein_coding	Mitochondrial matrix cochaperone, acts as a nucleotide release factor for Ssc1p in protein translocation and folding; also acts as cochaperone for Ssq1p in folding of Fe-S cluster proteins; homolog of E. coli GrpE [Source:SGD;Acc:S000005758]	-
YKL145W	250.422	224.794	252.521	211.498	RPT1	XI	174213	175616	+	1404	protein_coding	One of six ATPases of the 19S regulatory particle of the 26S proteasome involved in the degradation of ubiquitinated substrates; required for optimal CDC20 transcription; interacts with Rpn12p and Ubr1p; mutant has aneuploidy tolerance [Source:SGD;Acc:S000001628]	AAA
YKL085W	202.642	242.896	296.393	196.669	MDH1	XI	279123	280127	+	1005	protein_coding	Mitochondrial malate dehydrogenase, catalyzes interconversion of malate and oxaloacetate; involved in the tricarboxylic acid (TCA) cycle; phosphorylated [Source:SGD;Acc:S000001568]	-
YLR342W	215.353	240.376	231.215	249.844	FKS1	XII	809997	815627	+	5631	protein_coding	Catalytic subunit of 1,3-beta-D-glucan synthase, functionally redundant with alternate catalytic subunit Gsc2p; binds to regulatory subunit Rho1p; involved in cell wall synthesis and maintenance; localizes to sites of cell wall remodeling [Source:SGD;Acc:S000004334]	-
YLR438C-A	194.281	248.314	237.286	254.411	LSM3	XII	1013909	1014178	-	270	protein_coding	Lsm (Like Sm) protein; part of heteroheptameric complexes (Lsm2p-7p and either Lsm1p or 8p): cytoplasmic Lsm1p complex involved in mRNA decay; nuclear Lsm8p complex part of U6 snRNP and possibly involved in processing tRNA, snoRNA, and rRNA [Source:SGD;Acc:S000006434]	-
YKL142W	202.211	241.692	297.093	192.725	MRP8	XI	178515	179174	+	660	protein_coding	Protein of unknown function; undergoes sumoylation; transcription induced under cell wall stress; protein levels are reduced under anaerobic conditions; originally thought to be a mitochondrial ribosomal protein based on sequence analysis [Source:SGD;Acc:S000001625]	-
YER012W	216.377	235.799	251.913	227.415	PRE1	V	177835	178431	+	597	protein_coding	Beta 4 subunit of the 20S proteasome; localizes to the nucleus throughout the cell cycle [Source:SGD;Acc:S000000814]	Proteasome
YPR063C	242.234	251.876	209.509	225.703	-	XVI	677812	678320	-	423	protein_coding	ER-localized protein of unknown function [Source:SGD;Acc:S000006267]	-
YML085C	214.796	228.806	275.721	209.683	TUB1	XIII	97941	99400	-	1344	protein_coding	Alpha-tubulin; associates with beta-tubulin (Tub2p) to form tubulin dimer, which polymerizes to form microtubules [Source:SGD;Acc:S000004550]	Tubulin
YOR375C	185.76	200.886	299.08	241.752	GDH1	XV	1041678	1043042	-	1365	protein_coding	NADP(+)-dependent glutamate dehydrogenase, synthesizes glutamate from ammonia and alpha-ketoglutarate; rate of alpha-ketoglutarate utilization differs from Gdh3p; expression regulated by nitrogen and carbon sources [Source:SGD;Acc:S000005902]	-
YHR094C	207.779	223.288	249.556	244.715	HXT1	VIII	290913	292625	-	1713	protein_coding	Low-affinity glucose transporter of the major facilitator superfamily, expression is induced by Hxk2p in the presence of glucose and repressed by Rgt1p when glucose is limiting [Source:SGD;Acc:S000001136]	Sugar_tr
YPR041W	249.572	255.241	198.876	221.607	TIF5	XVI	648704	649921	+	1218	protein_coding	Translation initiation factor eIF5; functions both as a GTPase-activating protein to mediate hydrolysis of ribosome-bound GTP and as a GDP dissociation inhibitor to prevent recycling of eIF2 [Source:SGD;Acc:S000006245]	-
SCR1	395.125	315.787	91.3417	122.588	-	V	441987	442508	+	522	ncRNA	RNA subunit of the Signal Recognition Particle (SRP) [Source:SGD;Acc:S000006491]	-
YER159C	222.21	238.728	240.493	221.633	BUR6	V	491530	491958	-	429	protein_coding	Subunit of a heterodimeric NC2 transcription regulator complex with Ncb2p; complex binds to TBP and can repress transcription by preventing preinitiation complex assembly or stimulate activated transcription; homologous to human NC2alpha [Source:SGD;Acc:S000000961]	-
YER056C	195.7	172.388	393.229	161.611	FCY2	V	266512	268113	-	1602	protein_coding	Purine-cytosine permease, mediates purine (adenine, guanine, and hypoxanthine) and cytosine accumulation [Source:SGD;Acc:S000000858]	-
YDR023W	259.622	213.179	215.812	230.842	SES1	IV	489508	490896	+	1389	protein_coding	Cytosolic seryl-tRNA synthetase, class II aminoacyl-tRNA synthetase that aminoacylates tRNA(Ser), displays tRNA-dependent amino acid recognition which enhances discrimination of the serine substrate, interacts with peroxin Pex21p [Source:SGD;Acc:S000002430]	tRNA-synt_2b
YKL164C	317.044	210.335	206.935	184.913	PIR1	XI	141794	142819	-	1026	protein_coding	O-glycosylated protein required for cell wall stability; attached to the cell wall via beta-1,3-glucan; mediates mitochondrial translocation of Apn1p; expression regulated by the cell integrity pathway and by Swi5p during the cell cycle [Source:SGD;Acc:S000001647]	-
YGL012W	223.699	271.618	201.506	222.386	ERG4	VII	472855	474276	+	1422	protein_coding	C-24(28) sterol reductase, catalyzes the final step in ergosterol biosynthesis; mutants are viable, but lack ergosterol [Source:SGD;Acc:S000002980]	-
YDR188W	243.021	193.685	236.085	243.846	CCT6	IV	836421	838061	+	1641	protein_coding	Subunit of the cytosolic chaperonin Cct ring complex, related to Tcp1p, essential protein that is required for the assembly of actin and tubulins in vivo; contains an ATP-binding motif [Source:SGD;Acc:S000002596]	-
YOL151W	216.939	198.528	298.459	200.884	GRE2	XV	43694	44722	+	1029	protein_coding	3-methylbutanal reductase and NADPH-dependent methylglyoxal reductase (D-lactaldehyde dehydrogenase); stress induced (osmotic, ionic, oxidative, heat shock and heavy metals); regulated by the HOG pathway [Source:SGD;Acc:S000005511]	-
YMR236W	247.682	238.759	214.538	213.194	TAF9	XIII	742971	743444	+	474	protein_coding	Subunit (17 kDa) of TFIID and SAGA complexes, involved in RNA polymerase II transcription initiation and in chromatin modification, similar to histone H3 [Source:SGD;Acc:S000004849]	-
YNR053C	250.107	215.391	178.167	269.197	NOG2	XIV	721120	723112	-	1461	protein_coding	Putative GTPase that associates with pre-60S ribosomal subunits in the nucleolus and is required for their nuclear export and maturation [Source:SGD;Acc:S000005336]	-
YKL150W	208.957	227.187	270.524	205.482	MCR1	XI	166544	167452	+	909	protein_coding	Mitochondrial NADH-cytochrome b5 reductase, involved in ergosterol biosynthesis [Source:SGD;Acc:S000001633]	FAD_binding_6
YGR169C-A	192.216	253.546	218.654	247.082	-	VII	836387	836665	-	279	protein_coding	Putative protein of unknown function [Source:SGD;Acc:S000028521]	-
YML004C	199.493	228.679	287.824	194.743	GLO1	XIII	261705	262685	-	981	protein_coding	Monomeric glyoxalase I, catalyzes the detoxification of methylglyoxal (a by-product of glycolysis) via condensation with glutathione to produce S-D-lactoylglutathione; expression regulated by methylglyoxal levels and osmotic stress [Source:SGD;Acc:S000004463]	Glyoxalase
YBR173C	224.21	250.629	214.705	219.171	UMP1	II	581726	582172	-	447	protein_coding	Short-lived chaperone required for correct maturation of the 20S proteasome; may inhibit premature dimerization of proteasome half-mers; degraded by proteasome upon completion of its assembly [Source:SGD;Acc:S000000377]	-
YER003C	202.408	212.482	279.269	213.793	PMI40	V	157736	159118	-	1290	protein_coding	Mannose-6-phosphate isomerase, catalyzes the interconversion of fructose-6-P and mannose-6-P; required for early steps in protein mannosylation [Source:SGD;Acc:S000000805]	-
YPR159W	258.187	230.11	229.004	187.669	KRE6	XVI	857583	859745	+	2163	protein_coding	Type II integral membrane protein required for beta-1,6 glucan biosynthesis; putative beta-glucan synthase; localizes to the ER, plasma membrane, sites of polarized growth and secretory vesicles; functionally redundant with Skn1p [Source:SGD;Acc:S000006363]	-
YFL037W	214.484	205.027	269.07	215.439	TUB2	VI	56336	57709	+	1374	protein_coding	Beta-tubulin; associates with alpha-tubulin (Tub1p and Tub3p) to form tubulin dimer, which polymerizes to form microtubules [Source:SGD;Acc:S000001857]	Tubulin
YML092C	220.632	231.323	248.74	201.952	PRE8	XIII	85987	86739	-	753	protein_coding	Alpha 2 subunit of the 20S proteasome [Source:SGD;Acc:S000004557]	Proteasome
YCL011C	223.999	190.667	247.972	237.365	GBP2	III	102075	103358	-	1284	protein_coding	Poly(A+) RNA-binding protein, involved in the export of mRNAs from the nucleus to the cytoplasm; similar to Hrb1p and Npl3p; also binds single-stranded telomeric repeat sequence in vitro [Source:SGD;Acc:S000000517]	RRM_1
YML009C	206.064	169.626	288.802	233.538	MRPL39	XIII	251304	251516	-	213	protein_coding	Mitochondrial ribosomal protein of the large subunit [Source:SGD;Acc:S000004468]	-
YEL003W	212.558	203.58	241.726	239.118	GIM4	V	148176	148599	+	336	protein_coding	Subunit of the heterohexameric cochaperone prefoldin complex which binds specifically to cytosolic chaperonin and transfers target proteins to it [Source:SGD;Acc:S000000729]	-
YKL141W	251.045	192.844	242.764	207.486	SDH3	XI	179667	180263	+	597	protein_coding	Cytochrome b subunit of succinate dehydrogenase (Sdh1p, Sdh2p, Sdh3p, Sdh4p), which couples the oxidation of succinate to the transfer of electrons to ubiquinone as part of the TCA cycle and the mitochondrial respiratory chain [Source:SGD;Acc:S000001624]	-
YER156C	229.073	224.056	206.457	234.546	-	V	483325	484341	-	1017	protein_coding	Putative protein of unknown function; interacts with Hsp82p and copurifies with Ipl1p; expression is copper responsive and downregulated in strains deleted for MAC1, a copper-responsive transcription factor; similarity to mammalian MYG1 [Source:SGD;Acc:S000000958]	-
YIL078W	200.766	210.82	242.677	239.605	THS1	IX	212499	214703	+	2205	protein_coding	Threonyl-tRNA synthetase, essential cytoplasmic protein [Source:SGD;Acc:S000001340]	tRNA-synt_2b
YKL033W-A	210.148	261.646	211.738	209.957	-	XI	374505	375215	+	711	protein_coding	Putative protein of unknown function; similar to uncharacterized proteins from other fungi [Source:SGD;Acc:S000007242]	-
YIR035C	172.657	219.03	254.447	247.169	-	IX	421026	421790	-	765	protein_coding	Putative cytoplasmic protein of unknown function [Source:SGD;Acc:S000001474]	adh_short
YNL156C	243.446	231.33	224.959	193.501	NSG2	XIV	341069	341968	-	900	protein_coding	Protein involved in regulation of sterol biosynthesis; specifically stabilizes Hmg2p, one of two HMG-CoA isoenzymes that catalyze the rate-limiting step in sterol biosynthesis; homolog of mammalian INSIG proteins [Source:SGD;Acc:S000005100]	-
YGR244C	209.468	239.667	263.2	180.855	LSC2	VII	978036	979319	-	1284	protein_coding	Beta subunit of succinyl-CoA ligase, which is a mitochondrial enzyme of the TCA cycle that catalyzes the nucleotide-dependent conversion of succinyl-CoA to succinate [Source:SGD;Acc:S000003476]	-
YKL080W	233.787	225.159	229.096	201.571	VMA5	XI	285030	286208	+	1179	protein_coding	Subunit C of the eight-subunit V1 peripheral membrane domain of vacuolar H+-ATPase (V-ATPase), an electrogenic proton pump found throughout the endomembrane system; required for the V1 domain to assemble onto the vacuolar membrane [Source:SGD;Acc:S000001563]	-
YIR037W	176.763	184.969	301.525	223.406	HYR1	IX	423128	423619	+	492	protein_coding	Thiol peroxidase that functions as a hydroperoxide receptor to sense intracellular hydroperoxide levels and transduce a redox signal to the Yap1p transcription factor [Source:SGD;Acc:S000001476]	GSHPx
YOR136W	247.815	214.78	236.898	184.24	IDH2	XV	580250	581359	+	1110	protein_coding	Subunit of mitochondrial NAD(+)-dependent isocitrate dehydrogenase, which catalyzes the oxidation of isocitrate to alpha-ketoglutarate in the TCA cycle; phosphorylated [Source:SGD;Acc:S000005662]	-
YJR064W	222.804	232.219	218.948	208.073	CCT5	X	555914	557602	+	1689	protein_coding	Subunit of the cytosolic chaperonin Cct ring complex, related to Tcp1p, required for the assembly of actin and tubulins in vivo [Source:SGD;Acc:S000003825]	-
YMR203W	243.282	195.434	213.716	229.574	TOM40	XIII	668492	669655	+	1164	protein_coding	Component of the TOM (translocase of outer membrane) complex responsible for recognition and initial import steps for all mitochondrially directed proteins; constitutes the core element of the protein conducting pore [Source:SGD;Acc:S000004816]	-
YMR083W	217.965	179.9	281.633	201.483	ADH3	XIII	434788	435915	+	1128	protein_coding	Mitochondrial alcohol dehydrogenase isozyme III; involved in the shuttling of mitochondrial NADH to the cytosol under anaerobic conditions and ethanol production [Source:SGD;Acc:S000004688]	ADH_N
YER145C	296.215	301.84	111.301	170.736	FTR1	V	460526	461740	-	1215	protein_coding	High affinity iron permease involved in the transport of iron across the plasma membrane; forms complex with Fet3p; expression is regulated by iron [Source:SGD;Acc:S000000947]	-
YKR013W	221.52	223.911	228.331	205.731	PRY2	XI	463959	464948	+	990	protein_coding	Protein of unknown function [Source:SGD;Acc:S000001721]	SCP
YPL225W	174.664	238.269	242.978	221.375	-	XVI	126006	126446	+	441	protein_coding	Protein of unknown function that may interact with ribosomes, based on co-purification experiments; green fluorescent protein (GFP)-fusion protein localizes to the cytoplasm [Source:SGD;Acc:S000006146]	-
YDL012C	220.116	216.99	224.997	214.729	-	IV	431108	431517	-	324	protein_coding	Tail-anchored plasma membrane protein containing a conserved CYSTM module, possibly involved in response to stress; may contribute to non-homologous end-joining (NHEJ) based on ydl012c htz1 double null phenotype [Source:SGD;Acc:S000002170]	-
snR68	195.289	260.87	231.6	188.641	-	IX	97111	97246	+	136	snoRNA	C/D box small nucleolar RNA (snoRNA), guides 2'-O-methylation of large subunit (LSU) rRNA at position A2640 [Source:SGD;Acc:S000006459]	-
YOL005C	240.423	207.147	216.996	210.542	RPB11	XV	315813	316175	-	363	protein_coding	RNA polymerase II subunit B12.5; part of central core; similar to Rpc19p and bacterial alpha subunit [Source:SGD;Acc:S000005365]	-
YDR032C	185.039	220.328	259.182	207.24	PST2	IV	504099	504695	-	597	protein_coding	Protein with similarity to members of a family of flavodoxin-like proteins; induced by oxidative stress in a Yap1p dependent manner; the authentic, non-tagged protein is detected in highly purified mitochondria in high-throughput studies [Source:SGD;Acc:S000002439]	FMN_red
YCR009C	198.097	245.444	245.716	181.791	RVS161	III	130745	131542	-	798	protein_coding	Amphiphysin-like lipid raft protein; interacts with Rvs167p and regulates polarization of the actin cytoskeleton, endocytosis, cell polarity, cell fusion and viability following starvation or osmotic stress [Source:SGD;Acc:S000000602]	-
YJL121C	230.216	194.365	219.862	226.5	RPE1	X	190374	191090	-	717	protein_coding	D-ribulose-5-phosphate 3-epimerase, catalyzes a reaction in the non-oxidative part of the pentose-phosphate pathway; mutants are sensitive to oxidative stress [Source:SGD;Acc:S000003657]	-
YNR046W	274.879	217.325	169.54	206.641	TRM112	XIV	707788	708195	+	408	protein_coding	Subunit of tRNA methyltransferase (MTase) complexes in combination with Trm9p and Trm11p; subunit of complex with Mtq2p that methylates Sup45p (eRF1) in the ternary complex eRF1-eRF3-GTP; deletion confers resistance to zymocin [Source:SGD;Acc:S000005329]	-
YML001W	187.08	243.061	249.142	189.047	YPT7	XIII	267174	267800	+	627	protein_coding	Rab family GTPase; GTP-binding protein of the rab family; required for homotypic fusion event in vacuole inheritance, for endosome-endosome fusion, similar to mammalian Rab7 [Source:SGD;Acc:S000004460]	Ras
YGR167W	196.794	235.59	243.54	190.68	CLC1	VII	832456	833157	+	702	protein_coding	Clathrin light chain, subunit of the major coat protein involved in intracellular protein transport and endocytosis; thought to regulate clathrin function; two Clathrin heavy chains (CHC1) form the clathrin triskelion structural component [Source:SGD;Acc:S000003399]	-
YNL153C	192.015	196.568	246.347	229.987	GIM3	XIV	345669	346058	-	390	protein_coding	Subunit of the heterohexameric cochaperone prefoldin complex which binds specifically to cytosolic chaperonin and transfers target proteins to it [Source:SGD;Acc:S000005097]	-
YAL042W	205.993	234.391	204.853	219.065	ERV46	I	61316	62563	+	1248	protein_coding	Protein localized to COPII-coated vesicles, forms a complex with Erv41p; involved in the membrane fusion stage of transport [Source:SGD;Acc:S000000040]	-
YHR018C	89.6501	97.6167	426.404	249.83	ARG4	VIII	140011	141402	-	1392	protein_coding	Argininosuccinate lyase, catalyzes the final step in the arginine biosynthesis pathway [Source:SGD;Acc:S000001060]	-
YDR321W	218.945	246.861	186.469	211.178	ASP1	IV	1108702	1109847	+	1146	protein_coding	Cytosolic L-asparaginase, involved in asparagine catabolism [Source:SGD;Acc:S000002729]	-
YKL013C	203.614	183.105	260.986	214.058	ARC19	XI	417508	418023	-	516	protein_coding	Subunit of the ARP2/3 complex, which is required for the motility and integrity of cortical actin patches [Source:SGD;Acc:S000001496]	-
YDL015C	225.055	255.06	180.178	199.724	TSC13	IV	426002	426934	-	933	protein_coding	Enoyl reductase that catalyzes the last step in each cycle of very long chain fatty acid elongation, localizes to the ER, highly enriched in a structure marking nuclear-vacuolar junctions, coimmunoprecipitates with elongases Fen1p and Sur4p [Source:SGD;Acc:S000002173]	-
YDR483W	233.062	219.655	217.604	186.631	KRE2	IV	1421157	1422485	+	1329	protein_coding	Alpha1,2-mannosyltransferase of the Golgi involved in protein mannosylation [Source:SGD;Acc:S000002891]	-
YNR037C	223.304	166.34	258.947	206.839	RSM19	XIV	695052	695327	-	276	protein_coding	Mitochondrial ribosomal protein of the small subunit, has similarity to E. coli S19 ribosomal protein [Source:SGD;Acc:S000005320]	-
YNL010W	192.184	197.868	241.255	219.444	-	XIV	613635	614360	+	726	protein_coding	Putative protein of unknown function with similarity to phosphoserine phosphatases; green fluorescent protein (GFP)-fusion protein localizes to the cytoplasm and nucleus; homozygous diploid mutant shows an increase in glycogen accumulation [Source:SGD;Acc:S000004955]	-
YNL307C	236.449	203.357	214.834	195.407	MCK1	XIV	56446	57573	-	1128	protein_coding	Protein serine/threonine/tyrosine (dual-specificity) kinase involved in control of chromosome segregation and in regulating entry into meiosis; related to mammalian glycogen synthase kinases of the GSK-3 family [Source:SGD;Acc:S000005251]	Pkinase
YNL112W	220.903	255.963	119.769	252.767	DBP2	XIV	413639	416281	+	1641	protein_coding	Essential ATP-dependent RNA helicase of the DEAD-box protein family, involved in nonsense-mediated mRNA decay and rRNA processing [Source:SGD;Acc:S000005056]	DEAD
YPL047W	246.051	221.309	199.944	181.642	SGF11	XVI	465962	466261	+	300	protein_coding	Integral subunit of SAGA histone acetyltransferase complex, regulates transcription of a subset of SAGA-regulated genes, required for the Ubp8p association with SAGA and for H2B deubiquitylation [Source:SGD;Acc:S000005968]	-
YER044C	146.546	207.237	274.663	219.718	ERG28	V	237570	238016	-	447	protein_coding	Endoplasmic reticulum membrane protein, may facilitate protein-protein interactions between the Erg26p dehydrogenase and the Erg27p 3-ketoreductase and/or tether these enzymes to the ER, also interacts with Erg6p [Source:SGD;Acc:S000000846]	-
YER174C	232.624	226.491	208.713	179.92	GRX4	V	538434	539168	-	735	protein_coding	Hydroperoxide and superoxide-radical responsive glutathione-dependent oxidoreductase; monothiol glutaredoxin subfamily member along with Grx3p and Grx5p; protects cells from oxidative damage; mutant has increased aneuploidy tolerance [Source:SGD;Acc:S000000976]	-
YGR132C	172.698	201.227	248.217	224.797	PHB1	VII	755589	756452	-	864	protein_coding	Subunit of the prohibitin complex (Phb1p-Phb2p), a 1.2 MDa ring-shaped inner mitochondrial membrane chaperone that stabilizes newly synthesized proteins; determinant of replicative life span; involved in mitochondrial segregation [Source:SGD;Acc:S000003364]	-
YHR071W	159.286	124.568	283.806	278.363	PCL5	VIII	237004	237693	+	690	protein_coding	Cyclin, interacts with and phosphorylated by Pho85p cyclin-dependent kinase (Cdk), induced by Gcn4p at level of transcription, specifically required for Gcn4p degradation, may be sensor of cellular protein biosynthetic capacity [Source:SGD;Acc:S000001113]	-
YPL145C	208.402	262.663	192.737	181.922	KES1	XVI	278395	279699	-	1305	protein_coding	Member of the oxysterol binding protein family, which includes seven yeast homologs; involved in negative regulation of Sec14p-dependent Golgi complex secretory functions, peripheral membrane protein that localizes to the Golgi complex [Source:SGD;Acc:S000006066]	-
YEL051W	186.918	211.617	249.885	195.396	VMA8	V	58378	59148	+	771	protein_coding	Subunit D of the eight-subunit V1 peripheral membrane domain of the vacuolar H+-ATPase (V-ATPase), an electrogenic proton pump found throughout the endomembrane system; plays a role in the coupling of proton transport and ATP hydrolysis [Source:SGD;Acc:S000000777]	ATP-synt_D
YLR009W	268.567	197.585	160.381	213.956	RLP24	XII	166537	167136	+	600	protein_coding	Essential protein with similarity to Rpl24Ap and Rpl24Bp, associated with pre-60S ribosomal subunits and required for ribosomal large subunit biogenesis [Source:SGD;Acc:S000003999]	-
YBR052C	194.004	202.305	258.152	185.94	RFS1	II	338720	339352	-	633	protein_coding	Protein of unknown function; member of a flavodoxin-like fold protein family that includes Pst2p and Ycp4p; green fluorescent protein (GFP)-fusion protein localizes to the cytoplasm in a punctate pattern [Source:SGD;Acc:S000000256]	-
YKL113C	202.357	274.257	209.619	153.783	RAD27	XI	224727	225875	-	1149	protein_coding	5' to 3' exonuclease, 5' flap endonuclease, required for Okazaki fragment processing and maturation as well as for long-patch base-excision repair; member of the S. pombe RAD2/FEN1 family [Source:SGD;Acc:S000001596]	XPG_I
YMR235C	235.146	232.373	197.067	171	RNA1	XIII	741512	742735	-	1224	protein_coding	GTPase activating protein (GAP) for Gsp1p, involved in nuclear transport [Source:SGD;Acc:S000004848]	-
YNL070W	162.125	202.184	244.369	226.34	TOM7	XIV	493366	493548	+	183	protein_coding	Component of the TOM (translocase of outer membrane) complex responsible for recognition and initial import steps for all mitochondrially directed proteins; promotes assembly and stability of the TOM complex [Source:SGD;Acc:S000005014]	-
YGR175C	193.55	165.836	244.874	227.528	ERG1	VII	846933	848423	-	1491	protein_coding	Squalene epoxidase, catalyzes the epoxidation of squalene to 2,3-oxidosqualene; plays an essential role in the ergosterol-biosynthesis pathway and is the specific target of the antifungal drug terbinafine [Source:SGD;Acc:S000003407]	-
YJR133W	133.755	170.324	315.779	211.927	XPT1	X	672991	673620	+	630	protein_coding	Xanthine-guanine phosphoribosyl transferase, required for xanthine utilization and for optimal utilization of guanine [Source:SGD;Acc:S000003894]	Pribosyltran
YDL007W	175.085	207.567	240.019	208.993	RPT2	IV	438047	439360	+	1314	protein_coding	One of six ATPases of the 19S regulatory particle of the 26S proteasome involved in the degradation of ubiquitinated substrates; required for normal peptide hydrolysis by the core 20S particle [Source:SGD;Acc:S000002165]	AAA
YDR047W	208.31	239.526	178.932	204.563	HEM12	IV	551860	552948	+	1089	protein_coding	Uroporphyrinogen decarboxylase, catalyzes the fifth step in the heme biosynthetic pathway; localizes to both the cytoplasm and nucleus; a hem12 mutant has phenotypes similar to patients with porphyria cutanea tarda [Source:SGD;Acc:S000002454]	-
YDL134C	241.891	247.476	192.103	147.189	PPH21	IV	219662	220771	-	1110	protein_coding	Catalytic subunit of protein phosphatase 2A (PP2A), functionally redundant with Pph22p; methylated at C terminus; forms alternate complexes with several regulatory subunits; involved in signal transduction and regulation of mitosis [Source:SGD;Acc:S000002292]	Metallophos
YDR071C	188.865	216.665	213.061	207.231	PAA1	IV	588827	589402	-	576	protein_coding	Polyamine acetyltransferase; acetylates polyamines (e.g. putrescine, spermidine, spermine) and also aralkylamines (e.g. tryptamine, phenylethylamine); may be involved in transcription and/or DNA replication [Source:SGD;Acc:S000002478]	Acetyltransf_1
YBL028C	207.88	198.876	189.886	228.481	-	II	167518	167838	-	321	protein_coding	Protein of unknown function that may interact with ribosomes; green fluorescent protein (GFP)-fusion protein localizes to the nucleolus; predicted to be involved in ribosome biogenesis [Source:SGD;Acc:S000000124]	-
YGL040C	203.811	224.242	197.154	195.698	HEM2	VII	419527	420555	-	1029	protein_coding	Aminolevulinate dehydratase, a homo-octameric enzyme, catalyzes the conversion of 5-aminolevulinate to porphobilinogen, the second step in heme biosynthesis; enzymatic activity is zinc-dependent; localizes to the cytoplasm and nucleus [Source:SGD;Acc:S000003008]	-
YOL155C	256.748	327.915	108.111	128.099	HPF1	XV	28703	31606	-	2904	protein_coding	Haze-protective mannoprotein that reduces the particle size of aggregated proteins in white wines [Source:SGD;Acc:S000005515]	-
YER070W	246.324	208.076	164.213	201.642	RNR1	V	298950	301616	+	2667	protein_coding	Major isoform of the large subunit of ribonucleotide-diphosphate reductase; the RNR complex catalyzes rate-limiting step in dNTP synthesis, regulated by DNA replication and DNA damage checkpoint pathways via localization of small subunits [Source:SGD;Acc:S000000872]	Ribonuc_red_lgC
YCR043C	172.978	183.368	219.487	240.593	-	III	206261	206644	-	384	protein_coding	Putative protein of unknown function; green fluorescent protein (GFP)-fusion protein localizes to the Golgi apparatus; YCR043C is not an essential gene [Source:SGD;Acc:S000000639]	-
YDL143W	219.007	218.66	186.281	192.138	CCT4	IV	199996	201582	+	1587	protein_coding	Subunit of the cytosolic chaperonin Cct ring complex, related to Tcp1p, required for the assembly of actin and tubulins in vivo [Source:SGD;Acc:S000002302]	-
YDR133C	246.391	233.172	166.519	169.903	-	IV	720962	721297	-	336	protein_coding	Dubious open reading frame unlikely to encode a protein, based on available experimental and comparative sequence data; partially overlaps YDR134C [Source:SGD;Acc:S000002540]	-
YMR123W	231.955	228.662	175.976	178.99	PKR1	XIII	513593	513961	+	369	protein_coding	V-ATPase assembly factor, functions with other V-ATPase assembly factors in the ER to efficiently assemble the V-ATPase membrane sector (V0) [Source:SGD;Acc:S000004730]	-
YKL065C	206.865	198.34	224.421	182.832	YET1	XI	316437	317057	-	621	protein_coding	Endoplasmic reticulum transmembrane protein; may interact with ribosomes, based on co-purification experiments; homolog of human BAP31 protein [Source:SGD;Acc:S000001548]	-
YLR359W	143.187	153.92	419.143	94.9468	ADE13	XII	844282	845730	+	1449	protein_coding	Adenylosuccinate lyase, catalyzes two steps in the 'de novo' purine nucleotide biosynthetic pathway; expression is repressed by adenine and activated by Bas1p and Pho2p; mutations in human ortholog ADSL cause adenylosuccinase deficiency [Source:SGD;Acc:S000004351]	-
YDR115W	168.643	172.049	223.623	246.032	-	IV	682175	682492	+	318	protein_coding	Putative mitochondrial ribosomal protein of the large subunit, has similarity to E. coli L34 ribosomal protein; required for respiratory growth, as are most mitochondrial ribosomal proteins [Source:SGD;Acc:S000002522]	-
YKL138C-A	181.334	242.938	206.873	176.723	HSK3	XI	184803	185012	-	210	protein_coding	Essential subunit of the Dam1 complex (aka DASH complex), couples kinetochores to the force produced by MT depolymerization thereby aiding in chromosome segregation; is transferred to the kinetochore prior to mitosis [Source:SGD;Acc:S000028421]	-
YOR286W	226.114	162.028	216.564	200.301	RDL2	XV	850280	850729	+	450	protein_coding	Protein with rhodanese activity; contains a rhodanese-like domain similar to Rdl1p, Uba4p, Tum1p, and Ych1p; overexpression causes a cell cycle delay; null mutant displays elevated frequency of mitochondrial genome loss [Source:SGD;Acc:S000005812]	Rhodanese
YPL135W	221.005	225.071	172.831	184.24	ISU1	XVI	297553	298050	+	498	protein_coding	Conserved protein of the mitochondrial matrix, performs a scaffolding function during assembly of iron-sulfur clusters, interacts physically and functionally with yeast frataxin (Yfh1p); isu1 isu2 double mutant is inviable [Source:SGD;Acc:S000006056]	-
YOR027W	183.404	197.649	225.311	196.504	STI1	XV	381053	382822	+	1770	protein_coding	Hsp90 cochaperone, interacts with the Ssa group of the cytosolic Hsp70 chaperones and activates Ssa1p ATPase activity; interacts with Hsp90 chaperones and inhibits their ATPase activity; homolog of mammalian Hop [Source:SGD;Acc:S000005553]	TPR_1
YLR294C	222.756	215.185	182.232	181.153	-	XII	721701	722030	-	330	protein_coding	Dubious open reading frame unlikely to encode a protein, based on available experimental and comparative sequence data; partially overlaps the verified gene ATP14 [Source:SGD;Acc:S000004285]	-
YLR216C	182.624	202.379	225.927	190.137	CPR6	XII	572096	573211	-	1116	protein_coding	Peptidyl-prolyl cis-trans isomerase (cyclophilin), catalyzes the cis-trans isomerization of peptide bonds N-terminal to proline residues; binds to Hsp82p and contributes to chaperone activity [Source:SGD;Acc:S000004206]	Pro_isomerase
YJL002C	212.495	215.275	190.143	182.668	OST1	X	433221	434651	-	1431	protein_coding	Alpha subunit of the oligosaccharyltransferase complex of the ER lumen, which catalyzes asparagine-linked glycosylation of newly synthesized proteins [Source:SGD;Acc:S000003539]	-
YPR069C	196.107	246.831	184.172	172.97	SPE3	XVI	684556	685437	-	882	protein_coding	Spermidine synthase, involved in biosynthesis of spermidine and also in biosynthesis of pantothenic acid; spermidine is required for growth of wild-type cells [Source:SGD;Acc:S000006273]	-
YCR004C	181.984	184.025	239.467	192.419	YCP4	III	119575	120318	-	744	protein_coding	Protein of unknown function, has sequence and structural similarity to flavodoxins; predicted to be palmitoylated; the authentic, non-tagged protein is detected in highly purified mitochondria in high-throughput studies [Source:SGD;Acc:S000000597]	FMN_red
YOR117W	199.73	217.7	204.864	175.131	RPT5	XV	545029	546333	+	1305	protein_coding	One of six ATPases of the 19S regulatory particle of the 26S proteasome involved in the degradation of ubiquitinated substrates; recruited to the GAL1-10 promoter region upon induction of transcription; similar to human TBP1 [Source:SGD;Acc:S000005643]	AAA
YBR263W	219.622	218.764	181.013	177.327	SHM1	II	736264	737736	+	1473	protein_coding	Mitochondrial serine hydroxymethyltransferase, converts serine to glycine plus 5,10 methylenetetrahydrofolate; involved in generating precursors for purine, pyrimidine, amino acid, and lipid biosynthesis; reverse reaction generates serine [Source:SGD;Acc:S000000467]	SHMT
YGR189C	199.963	188.377	222.019	186.267	CRH1	VII	876669	878192	-	1524	protein_coding	Chitin transglycosylase that functions in the transfer of chitin to beta(1-6) and beta(1-3) glucans in the cell wall; similar and functionally redundant to Utr2; localizes to sites of polarized growth; expression induced by cell wall stress [Source:SGD;Acc:S000003421]	-
YGL022W	202.728	202.388	195.702	195.659	STT3	VII	452404	454560	+	2157	protein_coding	Subunit of the oligosaccharyltransferase complex of the ER lumen, which catalyzes asparagine-linked glycosylation of newly synthesized proteins; forms a subcomplex with Ost3p and Ost4p and is directly involved in catalysis [Source:SGD;Acc:S000002990]	-
YDR346C	191.853	201.394	201.445	201.089	SVF1	IV	1167214	1168659	-	1446	protein_coding	Protein with a potential role in cell survival pathways, required for the diauxic growth shift; expression in mammalian cells increases survival under conditions inducing apoptosis; mutant has increased aneuploidy tolerance [Source:SGD;Acc:S000002754]	-
YDR408C	199.247	210.923	236.728	148.171	ADE8	IV	1288215	1288859	-	645	protein_coding	Phosphoribosyl-glycinamide transformylase, catalyzes a step in the 'de novo' purine nucleotide biosynthetic pathway [Source:SGD;Acc:S000002816]	-
YOR212W	197.578	207.202	204.319	185.179	STE4	XV	742910	744181	+	1272	protein_coding	G protein beta subunit, forms a dimer with Ste18p to activate the mating signaling pathway, forms a heterotrimer with Gpa1p and Ste18p to dampen signaling; may recruit Rho1p to the polarized growth site during mating; contains WD40 repeats [Source:SGD;Acc:S000005738]	WD40
snR86	215.131	278.366	158.132	142.638	-	XIII	762110	763113	-	1004	snoRNA	H/ACA box small nucleolar RNA (snoRNA); guides pseudouridylation of large subunit (LSU) rRNA at position U2314 [Source:SGD;Acc:S000119075]	-
YPL232W	198.304	208.674	191.392	195.784	SSO1	XVI	107275	108147	+	873	protein_coding	Plasma membrane t-SNARE involved in fusion of secretory vesicles at the plasma membrane and in vesicle fusion during sporulation; forms a complex with Sec9p that binds v-SNARE Snc2p; syntaxin homolog; functionally redundant with Sso2p [Source:SGD;Acc:S000006153]	SNARE
YAL023C	182.11	188.253	226.88	195.819	PMT2	I	106272	108551	-	2280	protein_coding	Protein O-mannosyltransferase, transfers mannose residues from dolichyl phosphate-D-mannose to protein Ser/Thr residues; involved in ER quality control; acts in a complex with Pmt1p, can instead interact with Pmt5; target for new antifungal [Source:SGD;Acc:S000000021]	-
YLR414C	180.288	174.381	242.937	194.851	PUN1	XII	953353	954144	-	792	protein_coding	Plasma membrane protein with a role in cell wall integrity; co-localizes with Sur7p in punctate membrane patches; null mutant displays decreased thermotolerance; transcription induced upon cell wall damage and metal ion stress [Source:SGD;Acc:S000004406]	-
YPR145W	167.76	150.035	242.419	231.443	ASN1	XVI	822620	824338	+	1719	protein_coding	Asparagine synthetase, isozyme of Asn2p; catalyzes the synthesis of L-asparagine from L-aspartate in the asparagine biosynthetic pathway [Source:SGD;Acc:S000006349]	-
YJR017C	173.701	185.764	218.13	213.974	ESS1	X	466521	467033	-	513	protein_coding	Peptidylprolyl-cis/trans-isomerase (PPIase) specific for phosphorylated serine and threonine residues N-terminal to proline; regulates phosphorylation of the RNA polymerase II large subunit (Rpo21p) C-terminal domain [Source:SGD;Acc:S000003778]	WW
YJL133W	194.362	242.737	193.232	160.195	MRS3	X	160619	161563	+	945	protein_coding	Iron transporter that mediates Fe2+ transport across the inner mitochondrial membrane; mitochondrial carrier family member, similar to and functionally redundant with Mrs4p; active under low-iron conditions; may transport other cations [Source:SGD;Acc:S000003669]	Mito_carr
YIL075C	210.448	189.451	202.957	185.973	RPN2	IX	217863	220700	-	2838	protein_coding	Subunit of the 26S proteasome, substrate of the N-acetyltransferase Nat1p [Source:SGD;Acc:S000001337]	-
YGR180C	168.795	198.115	216.543	204.991	RNR4	VII	855264	856301	-	1038	protein_coding	Ribonucleotide-diphosphate reductase (RNR), small subunit; the RNR complex catalyzes the rate-limiting step in dNTP synthesis and is regulated by DNA replication and DNA damage checkpoint pathways via localization of the small subunits [Source:SGD;Acc:S000003412]	-
YGR082W	178.052	193.604	206.048	210.564	TOM20	VII	644044	644595	+	552	protein_coding	Component of the TOM (translocase of outer membrane) complex responsible for recognition and initial import steps for all mitochondrially directed proteins; acts as a receptor for incoming precursor proteins [Source:SGD;Acc:S000003314]	-
snR30	247.485	283.132	131.499	125.713	-	XII	198784	199389	+	606	snoRNA	H/ACA box small nucleolar RNA (snoRNA); essential gene required for cleavage of 35S primary rRNA transcript to release the precursor to the 18S rRNA [Source:SGD;Acc:S000007497]	-
YPR020W	171.243	161.589	233.831	220.883	ATP20	XVI	599870	600217	+	348	protein_coding	Subunit g of the mitochondrial F1F0 ATP synthase; reversibly phosphorylated on two residues; unphosphorylated form is required for dimerization of the ATP synthase complex [Source:SGD;Acc:S000006224]	-
YNR018W	177.628	215.313	185.518	208.461	AIM38	XIV	664270	664944	+	675	protein_coding	Putative protein of unknown function; non-tagged protein is detected in purified mitochondria; may interact with respiratory chain complex IV; null mutant is viable and displays reduced frequency of mitochondrial genome loss [Source:SGD;Acc:S000005301]	-
YER036C	205.885	212.553	159.722	207.7	ARB1	V	223367	225199	-	1833	protein_coding	ATPase of the ATP-binding cassette (ABC) family involved in 40S and 60S ribosome biogenesis, has similarity to Gcn20p; shuttles from nucleus to cytoplasm, physically interacts with Tif6p, Lsg1p [Source:SGD;Acc:S000000838]	ABC_tran
YDR394W	210.01	216.987	189.522	167.956	RPT3	IV	1261681	1262967	+	1287	protein_coding	One of six ATPases of the 19S regulatory particle of the 26S proteasome involved in the degradation of ubiquitinated substrates; substrate of N-acetyltransferase B [Source:SGD;Acc:S000002802]	AAA
YML052W	213.051	247.15	164.1	158.515	SUR7	XIII	170402	171310	+	909	protein_coding	Plasma membrane protein that localizes to furrow-like invaginations (MCC patches); component of eisosomes; associated with endocytosis, along with Pil1p and Lsp1p; sporulation and plasma membrane sphingolipid content are altered in mutants [Source:SGD;Acc:S000004516]	-
YOR270C	191.767	210.456	188.012	192.542	VPH1	XV	828052	830574	-	2523	protein_coding	Subunit a of vacuolar-ATPase V0 domain, one of two isoforms (Vph1p and Stv1p); Vph1p is located in V-ATPase complexes of the vacuole while Stv1p is located in V-ATPase complexes of the Golgi and endosomes [Source:SGD;Acc:S000005796]	-
YJR074W	174.037	179.616	220.283	207.615	MOG1	X	573095	573751	+	657	protein_coding	Conserved nuclear protein that interacts with GTP-Gsp1p, which is a Ran homolog of the Ras GTPase family, and stimulates nucleotide release, involved in nuclear protein import, nucleotide release is inhibited by Yrb1p [Source:SGD;Acc:S000003835]	-
YGR105W	197.374	160.904	211.616	210.905	VMA21	VII	698599	698832	+	234	protein_coding	Integral membrane protein that is required for vacuolar H+-ATPase (V-ATPase) function, although not an actual component of the V-ATPase complex; functions in the assembly of the V-ATPase; localized to the yeast endoplasmic reticulum (ER) [Source:SGD;Acc:S000003337]	-
YNL071W	176.785	191.116	218.925	193.644	LAT1	XIV	491523	492971	+	1449	protein_coding	Dihydrolipoamide acetyltransferase component (E2) of pyruvate dehydrogenase complex, which catalyzes the oxidative decarboxylation of pyruvate to acetyl-CoA [Source:SGD;Acc:S000005015]	Biotin_lipoyl
YER063W	168.528	219.889	214.222	177.434	THO1	V	281710	282366	+	657	protein_coding	Conserved nuclear RNA-binding protein; specifically binds to transcribed chromatin in a THO- and RNA-dependent manner, genetically interacts with shuttling hnRNP NAB2; overproduction suppresses transcriptional defect caused by hpr1 mutation [Source:SGD;Acc:S000000865]	SAP
YDR178W	162.082	184.089	262.074	169.836	SDH4	IV	817950	818495	+	546	protein_coding	Membrane anchor subunit of succinate dehydrogenase (Sdh1p, Sdh2p, Sdh3p, Sdh4p), which couples the oxidation of succinate to the transfer of electrons to ubiquinone as part of the TCA cycle and the mitochondrial respiratory chain [Source:SGD;Acc:S000002585]	-
YBR121C	206.25	179.152	202.67	189.171	GRS1	II	481364	483367	-	2004	protein_coding	Cytoplasmic and mitochondrial glycyl-tRNA synthase that ligates glycine to the cognate anticodon bearing tRNA; transcription termination factor that may interact with the 3'-end of pre-mRNA to promote 3'-end formation [Source:SGD;Acc:S000000325]	HGTP_anticodon
YJR024C	181.854	239.575	186.904	167.53	MDE1	X	470230	470964	-	735	protein_coding	5'-methylthioribulose-1-phosphate dehydratase; acts in the methionine salvage pathway; potential Smt3p sumoylation substrate; expression downregulated by caspofungin and deletion mutant is caspofungin resistant [Source:SGD;Acc:S000003785]	Aldolase_II
YIR022W	192.784	167.629	210.985	203.223	SEC11	IX	398733	399236	+	504	protein_coding	18kDa catalytic subunit of the Signal Peptidase Complex (SPC; Spc1p, Spc2p, Spc3p, and Sec11p) which cleaves the signal sequence of proteins targeted to the endoplasmic reticulum [Source:SGD;Acc:S000001461]	Peptidase_S24
YIL142W	213.855	185.323	178.835	194.45	CCT2	IX	83302	84885	+	1584	protein_coding	Subunit beta of the cytosolic chaperonin Cct ring complex, related to Tcp1p, required for the assembly of actin and tubulins in vivo [Source:SGD;Acc:S000001404]	-
YNL239W	173.734	172.945	259.886	164.42	LAP3	XIV	200569	201933	+	1365	protein_coding	Cysteine aminopeptidase with homocysteine-thiolactonase activity; protects cells against homocysteine toxicity; has bleomycin hydrolase activity in vitro; transcription is regulated by galactose via Gal4p; orthologous to human BLMH [Source:SGD;Acc:S000005183]	-
YBR069C	237.922	221.94	140.881	169.228	TAT1	II	376574	378433	-	1860	protein_coding	Amino acid transport protein for valine, leucine, isoleucine, and tyrosine, low-affinity tryptophan and histidine transporter; overexpression confers FK506 and FTY720 resistance [Source:SGD;Acc:S000000273]	AA_permease
YPR183W	188.059	174.009	217.405	187.559	DPM1	XVI	900755	901558	+	804	protein_coding	Dolichol phosphate mannose (Dol-P-Man) synthase of the ER membrane, catalyzes the formation of Dol-P-Man from Dol-P and GDP-Man; required for glycosyl phosphatidylinositol membrane anchoring, O mannosylation, and protein glycosylation [Source:SGD;Acc:S000006387]	Glycos_transf_2
snR19	269.247	326.466	83.4051	87.8352	-	XIV	230105	230672	-	568	snRNA	U1 spliceosomal RNA (U1 snRNA); snRNA U1 homolog [Source:SGD;Acc:S000007295]	-
YBR029C	141.468	181.262	234.219	209.595	CDS1	II	296369	297742	-	1374	protein_coding	Phosphatidate cytidylyltransferase (CDP-diglyceride synthetase); an enzyme that catalyzes that conversion of CTP + phosphate into diphosphate + CDP-diaclglyerol, a critical step in the synthesis of all major yeast phospholipids [Source:SGD;Acc:S000000233]	-
YOR259C	197.354	189.581	202.062	176.875	RPT4	XV	812395	813708	-	1314	protein_coding	One of six ATPases of the 19S regulatory particle of the 26S proteasome involved in degradation of ubiquitinated substrates; contributes preferentially to ERAD; required for spindle pole body duplication; mainly nuclear localization [Source:SGD;Acc:S000005785]	AAA
YDR003W-A	203.496	198.331	207.519	155.239	-	IV	454782	454904	+	123	protein_coding	Putative protein of unknown function; identified by expression profiling and mass spectrometry [Source:SGD;Acc:S000028819]	-
YGL245W	199.189	192.216	197.622	174.502	GUS1	VII	39023	41149	+	2127	protein_coding	Glutamyl-tRNA synthetase (GluRS), forms a complex with methionyl-tRNA synthetase (Mes1p) and Arc1p; complex formation increases the catalytic efficiency of both tRNA synthetases and ensures their correct localization to the cytoplasm [Source:SGD;Acc:S000003214]	-
YDL236W	167.862	215.011	213.115	166.955	PHO13	IV	32296	33234	+	939	protein_coding	Alkaline phosphatase specific for p-nitrophenyl phosphate; also has protein phosphatase activity [Source:SGD;Acc:S000002395]	-
YLL028W	213.579	190.36	167.701	191.086	TPO1	XII	84804	86564	+	1761	protein_coding	Polyamine transporter that recognizes spermine, putrescine, and spermidine; catalyzes uptake of polyamines at alkaline pH and excretion at acidic pH; phosphorylation enhances activity and sorting to the plasma membrane [Source:SGD;Acc:S000003951]	MFS_1
YKR048C	218.138	174.865	184.658	184.557	NAP1	XI	525387	526640	-	1254	protein_coding	Protein that interacts with mitotic cyclin Clb2p; required for the regulation of microtubule dynamics during mitosis; controls bud morphogenesis; involved in the transport of H2A and H2B histones to the nucleus; phosphorylated by CK2 [Source:SGD;Acc:S000001756]	-
YNL016W	207.915	187.287	189.131	177.436	PUB1	XIV	602907	604268	+	1362	protein_coding	Poly (A)+ RNA-binding protein, abundant mRNP-component protein that binds mRNA and is required for stability of many mRNAs; component of glucose deprivation induced stress granules, involved in P-body-dependent granule assembly [Source:SGD;Acc:S000004961]	RRM_1
YMR276W	172.651	188.319	216.984	183.666	DSK2	XIII	818827	819948	+	1122	protein_coding	Nuclear-enriched ubiquitin-like polyubiquitin-binding protein, required for spindle pole body (SPB) duplication and for transit through the G2/M phase of the cell cycle, involved in proteolysis, interacts with the proteasome [Source:SGD;Acc:S000004889]	ubiquitin
YNL098C	176.08	157.443	260.727	166.687	RAS2	XIV	439602	440570	-	969	protein_coding	GTP-binding protein that regulates the nitrogen starvation response, sporulation, and filamentous growth; farnesylation and palmitoylation required for activity and localization to plasma membrane; homolog of mammalian Ras proto-oncogenes [Source:SGD;Acc:S000005042]	Ras
YJR010C-A	198.186	227.238	158.343	171.275	SPC1	X	458077	458361	-	285	protein_coding	Subunit of the signal peptidase complex (SPC), which cleaves the signal sequence from proteins targeted to the endoplasmic reticulum (ER), homolog of the SPC12 subunit of mammalian signal peptidase complex [Source:SGD;Acc:S000003770]	-
YOL077W-A	174.85	156.432	181.263	240.78	ATP19	XV	185438	185644	+	207	protein_coding	Subunit k of the mitochondrial F1F0 ATP synthase, which is a large enzyme complex required for ATP synthesis; associated only with the dimeric form of ATP synthase [Source:SGD;Acc:S000007339]	-
YIL094C	210.67	143.666	199.487	199.35	LYS12	IX	186517	187632	-	1116	protein_coding	Homo-isocitrate dehydrogenase, an NAD-linked mitochondrial enzyme required for the fourth step in the biosynthesis of lysine, in which homo-isocitrate is oxidatively decarboxylated to alpha-ketoadipate [Source:SGD;Acc:S000001356]	-
YPL273W	190.879	165.549	180.605	215.365	SAM4	XVI	25087	26064	+	978	protein_coding	S-adenosylmethionine-homocysteine methyltransferase, functions along with Mht1p in the conversion of S-adenosylmethionine (AdoMet) to methionine to control the methionine/AdoMet ratio [Source:SGD;Acc:S000006194]	-
YGL234W	140.955	119.578	374.173	116.151	ADE5,7	VII	56482	58890	+	2409	protein_coding	Bifunctional enzyme of the 'de novo' purine nucleotide biosynthetic pathway, contains aminoimidazole ribotide synthetase and glycinamide ribotide synthetase activities [Source:SGD;Acc:S000003203]	-
YJL122W	209.413	207.241	141.063	192.688	ALB1	X	189716	190243	+	528	protein_coding	Shuttling pre-60S factor; involved in the biogenesis of ribosomal large subunit; interacts directly with Arx1p; responsible for Tif6p recycling defects in absence of Rei1p [Source:SGD;Acc:S000003658]	-
YGR008C	117.348	154.684	301.693	176.064	STF2	VII	508110	508364	-	255	protein_coding	Protein involved in regulation of the mitochondrial F1F0-ATP synthase; Stf1p and Stf2p may act as stabilizing factors that enhance inhibitory action of the Inh1p protein [Source:SGD;Acc:S000003240]	-
YPL274W	126.461	181.474	275.94	165.643	SAM3	XVI	22938	24701	+	1764	protein_coding	High-affinity S-adenosylmethionine permease, required for utilization of S-adenosylmethionine as a sulfur source; has similarity to S-methylmethionine permease Mmp1p [Source:SGD;Acc:S000006195]	AA_permease
YOR355W	264.44	239.729	106.296	138.767	GDS1	XV	1005137	1006705	+	1569	protein_coding	Protein of unknown function, required for growth on glycerol as a carbon source; the authentic, non-tagged protein is detected in highly purified mitochondria in high-throughput studies [Source:SGD;Acc:S000005882]	-
YMR015C	208.734	204.96	154.759	180.005	ERG5	XIII	300869	302485	-	1617	protein_coding	C-22 sterol desaturase, a cytochrome P450 enzyme that catalyzes the formation of the C-22(23) double bond in the sterol side chain in ergosterol biosynthesis; may be a target of azole antifungal drugs [Source:SGD;Acc:S000004617]	p450
YMR264W	185.668	193.799	186.515	182.161	CUE1	XIII	795805	796416	+	612	protein_coding	Endoplasmic reticulum membrane protein that recruits the ubiquitin-conjugating enzyme Ubc7p to the ER where it functions in protein degradation; contains a CUE domain that binds ubiquitin to facilitate intramolecular monoubiquitination [Source:SGD;Acc:S000004877]	CUE
YFL018C	193.986	177.192	207.125	169.369	LPD1	VI	101628	103127	-	1500	protein_coding	Dihydrolipoamide dehydrogenase, the lipoamide dehydrogenase component (E3) of the pyruvate dehydrogenase and 2-oxoglutarate dehydrogenase multi-enzyme complexes [Source:SGD;Acc:S000001876]	Pyr_redox_2
YOR150W	208.883	130.528	208.453	199.124	MRPL23	XV	611999	612490	+	492	protein_coding	Mitochondrial ribosomal protein of the large subunit [Source:SGD;Acc:S000005676]	-
YHR049W	151.679	155.72	237.953	200.121	FSH1	VIII	206462	207193	+	732	protein_coding	Putative serine hydrolase that localizes to both the nucleus and cytoplasm; sequence is similar to S. cerevisiae Fsh2p and Fsh3p and the human candidate tumor suppressor OVCA2 [Source:SGD;Acc:S000001091]	-
YGR094W	182.197	179.137	185.519	196.151	VAS1	VII	672186	675500	+	3315	protein_coding	Mitochondrial and cytoplasmic valyl-tRNA synthetase [Source:SGD;Acc:S000003326]	-
YMR038C	193.103	199.939	180.375	168.945	CCS1	XIII	347511	348260	-	750	protein_coding	Copper chaperone for superoxide dismutase Sod1p, involved in oxidative stress protection; Met-X-Cys-X2-Cys motif within the N-terminal portion is involved in insertion of copper into Sod1p under conditions of copper deprivation [Source:SGD;Acc:S000004641]	HMA
YOR230W	163.64	155.551	252.412	170.653	WTM1	XV	770800	772113	+	1314	protein_coding	Transcriptional modulator involved in regulation of meiosis, silencing, and expression of RNR genes; required for nuclear localization of the ribonucleotide reductase small subunit Rnr2p and Rnr4p; contains WD repeats [Source:SGD;Acc:S000005756]	-
YNL037C	208.57	208.897	175.681	148.915	IDH1	XIV	557920	559002	-	1083	protein_coding	Subunit of mitochondrial NAD(+)-dependent isocitrate dehydrogenase, which catalyzes the oxidation of isocitrate to alpha-ketoglutarate in the TCA cycle [Source:SGD;Acc:S000004982]	-
YNL044W	124.708	157.366	264.381	195.195	YIP3	XIV	545268	545877	+	531	protein_coding	Protein localized to COPII vesicles, proposed to be involved in ER to Golgi transport; interacts with members of the Rab GTPase family and Yip1p; also interacts with Rtn1p [Source:SGD;Acc:S000004989]	-
YMR272C	189.213	175.695	189.171	187.49	SCS7	XIII	809623	810777	-	1155	protein_coding	Sphingolipid alpha-hydroxylase, functions in the alpha-hydroxylation of sphingolipid-associated very long chain fatty acids, has both cytochrome b5-like and hydroxylase/desaturase domains, not essential for growth [Source:SGD;Acc:S000004885]	-
YDR245W	187.219	214.291	161.916	177.615	MNN10	IV	952800	953981	+	1182	protein_coding	Subunit of a Golgi mannosyltransferase complex also containing Anp1p, Mnn9p, Mnn11p, and Hoc1p that mediates elongation of the polysaccharide mannan backbone; membrane protein of the mannosyltransferase family [Source:SGD;Acc:S000002653]	-
YCR051W	175.107	185.084	162.687	217.283	-	III	214071	214739	+	669	protein_coding	Putative protein of unknown function; green fluorescent protein (GFP)-fusion protein localizes to the cytoplasm and nucleus; contains ankyrin (Ank) repeats; YCR051W is not an essential gene [Source:SGD;Acc:S000000647]	-
YDR063W	171.624	225.656	190.585	152.103	AIM7	IV	578663	579112	+	450	protein_coding	Protein that interacts with Arp2/3 complex to stimulate actin filament debranching and inhibit actin nucleation; has similarity to Cof1p and also to human glia maturation factor (GMF); null mutant displays elevated mitochondrial genome loss [Source:SGD;Acc:S000002470]	Cofilin_ADF
YGL221C	191.68	189.251	195.308	162.805	NIF3	VII	81426	82292	-	867	protein_coding	Protein of unknown function, similar to Listeria monocytogenes major sigma factor (rpoD gene product); the authentic, non-tagged protein is detected in highly purified mitochondria in high-throughput studies [Source:SGD;Acc:S000003189]	-
YER072W	175.807	205.484	181.553	174.373	VTC1	V	302806	303195	+	390	protein_coding	Subunit of the vacuolar transporter chaperone (VTC) complex involved in membrane trafficking, vacuolar polyphosphate accumulation, microautophagy and non-autophagic vacuolar fusion; also has mRNA binding activity [Source:SGD;Acc:S000000874]	DUF202
YOR261C	201.003	195.742	188.537	151.743	RPN8	XV	815915	816931	-	1017	protein_coding	Essential, non-ATPase regulatory subunit of the 26S proteasome; has similarity to the human p40 proteasomal subunit and to another S. cerevisiae regulatory subunit, Rpn11p [Source:SGD;Acc:S000005787]	Mov34
YBL091C	191.87	160.118	198.755	185.708	MAP2	II	47363	48628	-	1266	protein_coding	Methionine aminopeptidase, catalyzes the cotranslational removal of N-terminal methionine from nascent polypeptides; function is partially redundant with that of Map1p [Source:SGD;Acc:S000000187]	Peptidase_M24
YDL072C	180.087	212.709	174.753	168.08	YET3	IV	329836	330447	-	612	protein_coding	Protein of unknown function; YET3 null mutant decreases the level of secreted invertase; homolog of human BAP31 protein [Source:SGD;Acc:S000002230]	-
YLR432W	225.605	177.164	165.327	166.44	IMD3	XII	1002557	1004128	+	1572	protein_coding	Inosine monophosphate dehydrogenase, catalyzes the first step of GMP biosynthesis, member of a four-gene family in S. cerevisiae, constitutively expressed [Source:SGD;Acc:S000004424]	CBS
YMR315W	133.804	165.891	267.5	164.972	-	XIII	902800	903849	+	1050	protein_coding	Protein with NADP(H) oxidoreductase activity; transcription is regulated by Stb5p in response to NADPH depletion induced by diamide; promoter contains a putative Stb5p binding site [Source:SGD;Acc:S000004932]	GFO_IDH_MocA
YEL042W	196.249	203.995	160.428	169.301	GDA1	V	73771	75327	+	1557	protein_coding	Guanosine diphosphatase located in the Golgi, involved in the transport of GDP-mannose into the Golgi lumen by converting GDP to GMP after mannose is transferred its substrate [Source:SGD;Acc:S000000768]	-
YLR351C	186.918	170.933	196.331	175.552	NIT3	XII	829489	830364	-	876	protein_coding	Nit protein, one of two proteins in S. cerevisiae with similarity to the Nit domain of NitFhit from fly and worm and to the mouse and human Nit protein which interacts with the Fhit tumor suppressor; nitrilase superfamily member [Source:SGD;Acc:S000004343]	CN_hydrolase
YKL024C	202.086	158.665	187.846	181.113	URA6	XI	392526	393140	-	615	protein_coding	Uridylate kinase, catalyzes the seventh enzymatic step in the de novo biosynthesis of pyrimidines, converting uridine monophosphate (UMP) into uridine-5'-diphosphate (UDP) [Source:SGD;Acc:S000001507]	ADK
snR41	119.663	211.606	196.675	201.51	-	XVI	719148	719242	-	95	snoRNA	C/D box small nucleolar RNA (snoRNA), guides 2'-O-methylation of small subunit (SSU) rRNA at positions A541 and G1126 [Source:SGD;Acc:S000007305]	-
YER025W	195.478	171.191	172.003	189.751	GCD11	V	205251	206834	+	1584	protein_coding	Gamma subunit of the translation initiation factor eIF2, involved in the identification of the start codon; binds GTP when forming the ternary complex with GTP and tRNAi-Met [Source:SGD;Acc:S000000827]	GTP_EFTU
YJR014W	191.956	176.463	172.645	186.819	TMA22	X	461829	462425	+	597	protein_coding	Protein of unknown function; associates with ribosomes and has a putative RNA binding domain; interacts with Tma20p; similar to human GRAP and human DRP1, which interacts with human Tma20p homolog MCT-1 [Source:SGD;Acc:S000003775]	SUI1
YLR058C	58.0637	48.4357	573.82	47.3281	SHM2	XII	257992	259401	-	1410	protein_coding	Cytosolic serine hydroxymethyltransferase, converts serine to glycine plus 5,10 methylenetetrahydrofolate; major isoform involved in generating precursors for purine, pyrimidine, amino acid, and lipid biosynthesis [Source:SGD;Acc:S000004048]	SHMT
YCR034W	169.827	196.404	163.369	196.497	FEN1	III	190592	191635	+	1044	protein_coding	Fatty acid elongase, involved in sphingolipid biosynthesis; acts on fatty acids of up to 24 carbons in length; mutations have regulatory effects on 1,3-beta-glucan synthase, vacuolar ATPase, and the secretory pathway [Source:SGD;Acc:S000000630]	ELO
YBR068C	175.942	173.682	166.567	208.95	BAP2	II	373861	375690	-	1830	protein_coding	High-affinity leucine permease, functions as a branched-chain amino acid permease involved in the uptake of leucine, isoleucine and valine; contains 12 predicted transmembrane domains [Source:SGD;Acc:S000000272]	AA_permease
YHR133C	194.075	198.098	169.117	162.697	NSG1	VIII	370722	371597	-	876	protein_coding	Protein involved in regulation of sterol biosynthesis; specifically stabilizes Hmg2p, one of two HMG-CoA isoenzymes that catalyze the rate-limiting step in sterol biosynthesis; homolog of mammalian INSIG proteins [Source:SGD;Acc:S000001175]	-
YJL151C	120.596	140.153	271.503	190.969	SNA3	X	136372	136773	-	402	protein_coding	Integral membrane protein localized to vacuolar intralumenal vesicles, computational analysis of large-scale protein-protein interaction data suggests a possible role in either cell wall synthesis or protein-vacuolar targeting [Source:SGD;Acc:S000003687]	-
YKL009W	217.318	178.277	122.419	204.586	MRT4	XI	426242	426952	+	711	protein_coding	Protein involved in mRNA turnover and ribosome assembly, localizes to the nucleolus [Source:SGD;Acc:S000001492]	-
YLR178C	135.708	197.733	244.574	144.581	TFS1	XII	513162	513821	-	660	protein_coding	Protein that interacts with and inhibits carboxypeptidase Y and Ira2p; phosphatidylethanolamine-binding protein (PEBP) family member; targets to vacuolar membranes during stationary phase; acetylated by NatB N-terminal acetyltransferase [Source:SGD;Acc:S000004168]	-
YHR104W	138.479	173.816	254.678	155.389	GRE3	VIII	323409	324392	+	984	protein_coding	Aldose reductase involved in methylglyoxal, d-xylose, arabinose, and galactose metabolism; stress induced (osmotic, ionic, oxidative, heat shock, starvation and heavy metals); regulated by the HOG pathway [Source:SGD;Acc:S000001146]	Aldo_ket_red
YBR158W	225.259	194.605	135.05	167.414	AMN1	II	556549	558198	+	1650	protein_coding	Protein required for daughter cell separation, multiple mitotic checkpoints, and chromosome stability; contains 12 degenerate leucine-rich repeat motifs; expression is induced by the Mitotic Exit Network (MEN) [Source:SGD;Acc:S000000362]	-
YBL107C	195.026	164.373	202.817	159.721	-	II	9961	10551	-	591	protein_coding	Putative protein of unknown function; green fluorescent protein (GFP)-fusion protein localizes to the cytoplasm; YBL107C is not an essential gene [Source:SGD;Acc:S000000203]	-
YDR016C	151.323	194.449	218.528	157.36	DAD1	IV	478474	478758	-	285	protein_coding	Essential subunit of the Dam1 complex (aka DASH complex), couples kinetochores to the force produced by MT depolymerization thereby aiding in chromosome segregation; is transferred to the kinetochore prior to mitosis [Source:SGD;Acc:S000002423]	-
YKL004W	215.746	174.887	146.038	183.743	AUR1	XI	435580	436785	+	1206	protein_coding	Phosphatidylinositol:ceramide phosphoinositol transferase (IPC synthase), required for sphingolipid synthesis; can mutate to confer aureobasidin A resistance [Source:SGD;Acc:S000001487]	-
YJR070C	196.665	174.882	143.023	205.552	LIA1	X	569621	570598	-	978	protein_coding	Deoxyhypusine hydroxylase, a HEAT-repeat containing metalloenzyme that catalyzes hypusine formation; binds to and is required for the modification of Hyp2p (eIF5A); complements S. pombe mmd1 mutants defective in mitochondrial positioning [Source:SGD;Acc:S000003831]	-
YDR045C	192.735	194.32	156.675	175.551	RPC11	IV	547978	548310	-	333	protein_coding	RNA polymerase III subunit C11; mediates pol III RNA cleavage activity and is important for termination of transcription; homologous to TFIIS [Source:SGD;Acc:S000002452]	-
YPL117C	179.274	192.384	176.819	169.073	IDI1	XVI	327864	328730	-	867	protein_coding	Isopentenyl diphosphate:dimethylallyl diphosphate isomerase (IPP isomerase), catalyzes an essential activation step in the isoprenoid biosynthetic pathway; required for viability [Source:SGD;Acc:S000006038]	NUDIX
YGL028C	211.233	212.489	133.03	160.345	SCW11	VII	441281	442909	-	1629	protein_coding	Cell wall protein with similarity to glucanases; may play a role in conjugation during mating based on its regulation by Ste12p [Source:SGD;Acc:S000002996]	-
YPR110C	183.074	214.684	143.982	175.295	RPC40	XVI	745828	746835	-	1008	protein_coding	RNA polymerase subunit AC40, common to RNA polymerase I and III [Source:SGD;Acc:S000006314]	RNA_pol_A_bac
YMR246W	197.504	178.603	166.836	173.086	FAA4	XIII	759807	761891	+	2085	protein_coding	Long chain fatty acyl-CoA synthetase, activates imported fatty acids with a preference for C12:0-C16:0 chain lengths; functions in long chain fatty acid import; important for survival during stationary phase; localized to lipid particles [Source:SGD;Acc:S000004860]	AMP-binding
YKR074W	132.781	203.742	206.926	170.837	AIM29	XI	579209	579676	+	468	protein_coding	Putative protein of unknown function; epitope-tagged protein localizes to the cytoplasm; YKR074W is not an essential gene; null mutant displays elevated frequency of mitochondrial genome loss [Source:SGD;Acc:S000001782]	-
YMR286W	148.636	199.631	197.353	167.14	MRPL33	XIII	841942	842202	+	261	protein_coding	Mitochondrial ribosomal protein of the large subunit [Source:SGD;Acc:S000004899]	-
YNL231C	156.312	208.887	182.154	165.24	PDR16	XIV	215987	217042	-	1056	protein_coding	Phosphatidylinositol transfer protein (PITP) controlled by the multiple drug resistance regulator Pdr1p, localizes to lipid particles and microsomes, controls levels of various lipids, may regulate lipid synthesis, homologous to Pdr17p [Source:SGD;Acc:S000005175]	CRAL_TRIO_N
YFL005W	180.467	182.865	203.647	144.387	SEC4	VI	130334	130981	+	648	protein_coding	Rab family GTPase essential for vesicle-mediated exocytic secretion and autophagy; associates with the exocyst component Sec15p and may regulate polarized delivery of transport vesicles to the exocyst at the plasma membrane [Source:SGD;Acc:S000001889]	Ras
YGR185C	182.056	175.465	181.194	172.538	TYS1	VII	866336	867520	-	1185	protein_coding	Cytoplasmic tyrosyl-tRNA synthetase, required for cytoplasmic protein synthesis; interacts with positions 34 and 35 of the tRNATyr anticodon; mutations in human ortholog YARS are associated with Charcot-Marie-Tooth (CMT) neuropathies [Source:SGD;Acc:S000003417]	-
YJR112W-A	163.283	163.652	216.42	167.8	-	X	637790	638168	+	330	protein_coding	Putative protein of unknown function; identified based on homology to <i>Ashbya gossypii</i> [Source:SGD;Acc:S000028513]	-
YJR082C	201.078	195.878	156.582	155.47	EAF6	X	581914	582255	-	342	protein_coding	Subunit of the NuA4 acetyltransferase complex that acetylates histone H4 and NuA3 acetyltransferase complex that acetylates histone H3 [Source:SGD;Acc:S000003842]	-
YLR186W	193.432	206.802	152.342	155.911	EMG1	XII	523632	524390	+	759	protein_coding	Member of the alpha/beta knot fold methyltransferase superfamily; required for maturation of 18S rRNA and for 40S ribosome production; interacts with RNA and with S-adenosylmethionine; associates with spindle/microtubules; forms homodimers [Source:SGD;Acc:S000004176]	-
YLR065C	195.507	200.11	159.6	148.763	ENV10	XII	266373	266918	-	546	protein_coding	Protein proposed to be involved in vacuolar functions; mutant shows defect in CPY processing; YLR065C is not an essential gene [Source:SGD;Acc:S000004055]	-
YBL102W	192.66	202.233	166.778	141.138	SFT2	II	24098	24745	+	648	protein_coding	Non-essential tetra-spanning membrane protein found mostly in the late Golgi, can suppress some sed5 alleles; may be part of the transport machinery, but precise function is unknown; similar to mammalian syntaxin 5 [Source:SGD;Acc:S000000198]	-
YJR007W	211.543	155.987	152.647	182.41	SUI2	X	451020	451934	+	915	protein_coding	Alpha subunit of the translation initiation factor eIF2, involved in the identification of the start codon; phosphorylation of Ser51 is required for regulation of translation by inhibiting the exchange of GDP for GTP [Source:SGD;Acc:S000003767]	S1
YOR246C	190.46	169.997	159.112	182.725	ENV9	XV	795801	796793	-	993	protein_coding	Protein proposed to be involved in vacuolar functions; mutant shows defect in CPY processing and defects in vacuolar morphology; has similarity to oxidoreductases, found in lipid particles; required for replication of Brome mosaic virus in S. cerevi /.../a model system for studying replication of positive-strand RNA viruses in their natural hosts [Source:SGD;Acc:S000005772]	adh_short
YGL215W	213.925	215.126	122.985	149.871	CLG1	VII	87981	89339	+	1359	protein_coding	Cyclin-like protein that interacts with Pho85p; has sequence similarity to G1 cyclins PCL1 and PCL2 [Source:SGD;Acc:S000003183]	-
YGR049W	152.029	186.788	200.94	161.898	SCM4	VII	591314	591877	+	564	protein_coding	Mitochondrial outer membrane protein of unknown function; predicted to have 4 transmembrane segments; import is mediated by Tom70p and Mim1p; interacts genetically with a cdc4 mutation [Source:SGD;Acc:S000003281]	-
YDR347W	173.144	163.444	194.528	170.144	MRP1	IV	1169178	1170143	+	966	protein_coding	Mitochondrial ribosomal protein of the small subunit; MRP1 exhibits genetic interactions with PET122, encoding a COX3-specific translational activator, and with PET123, encoding a small subunit mitochondrial ribosomal protein [Source:SGD;Acc:S000002755]	-
YDR062W	195.051	175.046	161.839	168.66	LCB2	IV	576474	578159	+	1686	protein_coding	Component of serine palmitoyltransferase, responsible along with Lcb1p for the first committed step in sphingolipid synthesis, which is the condensation of serine with palmitoyl-CoA to form 3-ketosphinganine [Source:SGD;Acc:S000002469]	Aminotran_1_2
YOR273C	164.493	168.811	204.25	161.939	TPO4	XV	834452	836431	-	1980	protein_coding	Polyamine transport protein, recognizes spermine, putrescine, and spermidine; localizes to the plasma membrane; member of the major facilitator superfamily [Source:SGD;Acc:S000005799]	MFS_1
YER031C	160.291	201.074	174.268	163.055	YPT31	V	214076	214747	-	672	protein_coding	Rab family GTPase, very similar to Ypt32p; involved in the exocytic pathway; mediates intra-Golgi traffic or the budding of post-Golgi vesicles from the trans-Golgi [Source:SGD;Acc:S000000833]	Ras
YER074W-A	163.602	187.422	193.91	153.333	YOS1	V	307653	308123	+	258	protein_coding	Integral membrane protein required for ER to Golgi transport; localized to the Golgi, the ER, and COPII vesicles; interacts with Yip1p and Yif1p [Source:SGD;Acc:S000007651]	-
YGL115W	183.919	173.703	192.872	147.335	SNF4	VII	292033	293001	+	969	protein_coding	Activating gamma subunit of the AMP-activated Snf1p kinase complex (contains Snf1p and a Sip1p/Sip2p/Gal83p family member); activates glucose-repressed genes, represses glucose-induced genes; role in sporulation, and peroxisome biogenesis [Source:SGD;Acc:S000003083]	CBS
YNL327W	190.897	196.99	142.861	166.067	EGT2	XIV	24048	27173	+	3126	protein_coding	Glycosylphosphatidylinositol (GPI)-anchored cell wall endoglucanase required for proper cell separation after cytokinesis, expression is activated by Swi5p and tightly regulated in a cell cycle-dependent manner [Source:SGD;Acc:S000005271]	-
YPL057C	187.627	190.656	165.678	152.249	SUR1	XVI	451909	453057	-	1149	protein_coding	Probable catalytic subunit of a mannosylinositol phosphorylceramide (MIPC) synthase, forms a complex with probable regulatory subunit Csg2p; function in sphingolipid biosynthesis is overlapping with that of Csh1p [Source:SGD;Acc:S000005978]	Gly_transf_sug
YER186C	200.589	197.15	157.694	140.395	-	V	561705	562625	-	921	protein_coding	Putative protein of unknown function [Source:SGD;Acc:S000000988]	-
YDR212W	193.502	184.565	162.569	153.846	TCP1	IV	887232	888911	+	1680	protein_coding	Alpha subunit of chaperonin-containing T-complex, which mediates protein folding in the cytosol; involved in actin cytoskeleton maintenance; overexpression in neurons suppresses formation of pathogenic conformations of huntingtin protein [Source:SGD;Acc:S000002620]	-
YPL127C	156.147	181.733	190.796	165.154	HHO1	XVI	308828	309604	-	777	protein_coding	Histone H1, a linker histone required for nucleosome packaging at restricted sites; suppresses DNA repair involving homologous recombination; not required for telomeric silencing, basal transcriptional repression, or efficient sporulation [Source:SGD;Acc:S000006048]	-
YOR197W	172.79	178.302	180.54	162.07	MCA1	XV	717086	718384	+	1299	protein_coding	Putative cysteine protease similar to mammalian caspases; involved in regulation of apoptosis upon H2O2 treatment; contributes to clearance of insoluble protein aggregates during normal growth; may be involved in cell cycle progression [Source:SGD;Acc:S000005723]	Peptidase_C14
YBR249C	160.078	149.618	174.385	207.894	ARO4	II	716882	717994	-	1113	protein_coding	3-deoxy-D-arabino-heptulosonate-7-phosphate (DAHP) synthase, catalyzes the first step in aromatic amino acid biosynthesis and is feedback-inhibited by tyrosine or high concentrations of phenylalanine or tryptophan [Source:SGD;Acc:S000000453]	-
YMR183C	189.73	163.3	170.165	167.17	SSO2	XIII	626921	627808	-	888	protein_coding	Plasma membrane t-SNARE involved in fusion of secretory vesicles at the plasma membrane; syntaxin homolog that is functionally redundant with Sso1p [Source:SGD;Acc:S000004795]	SNARE
YCR090C	167.418	176.354	192.575	153.123	-	III	272315	272863	-	549	protein_coding	Putative protein of unknown function; green fluorescent protein (GFP)-fusion protein localizes to the cytoplasm and nucleus; YCR090C is not an essential gene [Source:SGD;Acc:S000000686]	-
YJR016C	162.879	143.184	174.144	209.181	ILV3	X	464451	466208	-	1758	protein_coding	Dihydroxyacid dehydratase, catalyzes third step in the common pathway leading to biosynthesis of branched-chain amino acids [Source:SGD;Acc:S000003777]	ILVD_EDD
YBR146W	168.281	183.311	171.08	166.652	MRPS9	II	535260	536096	+	837	protein_coding	Mitochondrial ribosomal protein of the small subunit [Source:SGD;Acc:S000000350]	-
YPL262W	189.281	188.548	167.312	142.442	FUM1	XVI	47336	48802	+	1467	protein_coding	Fumarase, converts fumaric acid to L-malic acid in the TCA cycle; cytosolic and mitochondrial distribution determined by the N-terminal targeting sequence, protein conformation, and status of glyoxylate shunt; phosphorylated in mitochondria [Source:SGD;Acc:S000006183]	-
YIL062C	167.294	151.66	192.342	175.414	ARC15	IX	243998	244462	-	465	protein_coding	Subunit of the ARP2/3 complex, which is required for the motility and integrity of cortical actin patches; has mRNA binding activity [Source:SGD;Acc:S000001324]	-
YKL190W	134.299	174.416	189.212	187.31	CNB1	XI	82947	83550	+	528	protein_coding	Calcineurin B; the regulatory subunit of calcineurin, a Ca++/calmodulin-regulated type 2B protein phosphatase which regulates Crz1p (a stress-response transcription factor), the other calcineurin subunit is encoded by CNA1 and/or CMP1 [Source:SGD;Acc:S000001673]	-
YLR342W-A	200.98	197.341	107.38	178.395	-	XII	815810	815983	+	174	protein_coding	Putative protein of unknown function [Source:SGD;Acc:S000028571]	-
YPR062W	135.726	191.925	161.818	194.096	FCY1	XVI	677165	677641	+	477	protein_coding	Cytosine deaminase, zinc metalloenzyme that catalyzes the hydrolytic deamination of cytosine to uracil; of biomedical interest because it also catalyzes the deamination of 5-fluorocytosine (5FC) to form anticancer drug 5-fluorouracil (5FU) [Source:SGD;Acc:S000006266]	-
YBL056W	179.381	155.464	190.701	157.737	PTC3	II	113762	115168	+	1407	protein_coding	Type 2C protein phosphatase (PP2C); dephosphorylates Hog1p (see also Ptc2p) to limit maximal kinase activity induced by osmotic stress; dephosphorylates T169 phosphorylated Cdc28p (see also Ptc2p); role in DNA damage checkpoint inactivation [Source:SGD;Acc:S000000152]	PP2C
YPL059W	174.651	126.533	189.774	191.842	GRX5	XVI	444579	445031	+	453	protein_coding	Hydroperoxide and superoxide-radical responsive glutathione-dependent oxidoreductase; mitochondrial matrix protein involved in the synthesis/assembly of iron-sulfur centers; monothiol glutaredoxin subfamily member along with Grx3p and Grx4p [Source:SGD;Acc:S000005980]	-
YER126C	200.927	199.215	117.037	165.505	NSA2	V	413394	414179	-	786	protein_coding	Protein constituent of 66S pre-ribosomal particles, contributes to processing of the 27S pre-rRNA [Source:SGD;Acc:S000000928]	-
YFR049W	139.777	196.001	210.374	135.957	YMR31	VI	248523	248894	+	372	protein_coding	Mitochondrial ribosomal protein of the small subunit, has similarity to human mitochondrial ribosomal protein MRP-S36 [Source:SGD;Acc:S000001945]	-
YER023W	152.163	145.262	211.195	173.379	PRO3	V	201076	201936	+	861	protein_coding	Delta 1-pyrroline-5-carboxylate reductase, catalyzes the last step in proline biosynthesis [Source:SGD;Acc:S000000825]	F420_oxidored
YJL148W	185.102	186.754	122.461	187.541	RPA34	X	140437	141138	+	702	protein_coding	RNA polymerase I subunit A34.5 [Source:SGD;Acc:S000003684]	-
YKL053C-A	182.621	163.202	180.141	155.885	MDM35	XI	339182	339442	-	261	protein_coding	Mitochondrial intermembrane space protein; mutation affects mitochondrial distribution and morphology; contains twin cysteine-x9-cysteine motifs [Source:SGD;Acc:S000007243]	-
YEL002C	166.377	162.532	189.156	162.632	WBP1	V	148722	150014	-	1293	protein_coding	Beta subunit of the oligosaccharyl transferase (OST) glycoprotein complex; required for N-linked glycosylation of proteins in the endoplasmic reticulum [Source:SGD;Acc:S000000728]	-
YEL044W	165.957	170.26	157.327	186.068	IES6	V	69757	70257	+	501	protein_coding	Protein that associates with the INO80 chromatin remodeling complex under low-salt conditions; human ortholog INO80C is a member of the human INO80 complex; implicated in DNA repair based on genetic interactions with RAD52 epistasis genes [Source:SGD;Acc:S000000770]	YL1_C
YDL185W	172.287	161.423	183.468	161.891	VMA1	IV	126787	130002	+	3216	protein_coding	Subunit A of the eight-subunit V1 peripheral membrane domain of the vacuolar H+-ATPase; protein precursor undergoes self-catalyzed splicing to yield the extein Tfp1p and the intein Vde (PI-SceI), which is a site-specific endonuclease [Source:SGD;Acc:S000002344]	ATP-synt_ab
YHR025W	171.871	184.19	159.186	163.52	THR1	VIII	159438	160511	+	1074	protein_coding	Homoserine kinase, conserved protein required for threonine biosynthesis; expression is regulated by the GCN4-mediated general amino acid control pathway [Source:SGD;Acc:S000001067]	GHMP_kinases
YML124C	159.867	149.431	194.05	174.8	TUB3	XIII	22048	23683	-	1338	protein_coding	Alpha-tubulin; associates with beta-tubulin (Tub2p) to form tubulin dimer, which polymerizes to form microtubules; expressed at lower level than Tub1p [Source:SGD;Acc:S000004593]	Tubulin
YMR220W	180.527	174.854	170.354	152.296	ERG8	XIII	712316	713671	+	1356	protein_coding	Phosphomevalonate kinase, an essential cytosolic enzyme that acts in the biosynthesis of isoprenoids and sterols, including ergosterol, from mevalonate [Source:SGD;Acc:S000004833]	GHMP_kinases
YEL031W	166.068	175.594	172.628	163.469	SPF1	V	90258	93905	+	3648	protein_coding	P-type ATPase, ion transporter of the ER membrane involved in ER function and Ca2+ homeostasis; required for regulating Hmg2p degradation; confers sensitivity to a killer toxin (SMKT) produced by Pichia farinosa KK1 [Source:SGD;Acc:S000000757]	E1-E2_ATPase
YGL001C	164.05	169.824	182.661	161.102	ERG26	VII	495453	496502	-	1050	protein_coding	C-3 sterol dehydrogenase, catalyzes the second of three steps required to remove two C-4 methyl groups from an intermediate in ergosterol biosynthesis [Source:SGD;Acc:S000002969]	-
YNL036W	207.201	209.657	144.487	114.902	NCE103	XIV	559814	560479	+	666	protein_coding	Carbonic anhydrase; metalloenzyme that catalyzes CO2 hydration to bicarbonate and protons; poorly transcribed under aerobic conditions and at an undetectable level under anaerobic conditions; involved in non-classical protein export pathway [Source:SGD;Acc:S000004981]	-
YNL289W	136.79	216.484	168.525	152.476	PCL1	XIV	87897	88736	+	840	protein_coding	Cyclin, interacts with cyclin-dependent kinase Pho85p; member of the Pcl1,2-like subfamily, involved in the regulation of polarized growth and morphogenesis and progression through the cell cycle; localizes to sites of polarized cell growth [Source:SGD;Acc:S000005233]	-
YDL128W	184.979	180.445	159.055	149.614	VCX1	IV	232652	233887	+	1236	protein_coding	Vacuolar membrane antiporter with Ca2+/H+ and K+/H+ exchange activity, involved in control of cytosolic Ca2+ and K+ concentrations; has similarity to sodium/calcium exchangers, including the bovine Na+/Ca2+,K+ antiporter [Source:SGD;Acc:S000002286]	Na_Ca_ex
YDL045W-A	139.48	156.391	200.122	177.31	MRP10	IV	372248	372535	+	288	protein_coding	Mitochondrial ribosomal protein of the small subunit; contains twin cysteine-x9-cysteine motifs [Source:SGD;Acc:S000006430]	-
YJL133C-A	77.0327	134.5	284.744	176.909	-	X	159623	159847	-	225	protein_coding	Putative protein of unknown function; the authentic, non-tagged protein is detected in highly purified mitochondria in high-throughput studies [Source:SGD;Acc:S000028805]	-
YDR079C-A	164.804	197.726	177.858	132.796	TFB5	IV	603593	603811	-	219	protein_coding	Component of the RNA polymerase II general transcription and DNA repair factor TFIIH; involved in transcription initiation and in nucleotide-excision repair; homolog of Chlamydomonas reinhardtii REX1-S protein involved in DNA repair [Source:SGD;Acc:S000007603]	-
YOR209C	166.764	169.101	174.479	162.517	NPT1	XV	736437	737726	-	1290	protein_coding	Nicotinate phosphoribosyltransferase, acts in the salvage pathway of NAD+ biosynthesis; required for silencing at rDNA and telomeres and has a role in silencing at mating-type loci; localized to the nucleus [Source:SGD;Acc:S000005735]	-
YNL160W	138.142	173.452	224.427	136.307	YGP1	XIV	336545	337609	+	1065	protein_coding	Cell wall-related secretory glycoprotein; induced by nutrient deprivation-associated growth arrest and upon entry into stationary phase; may be involved in adaptation prior to stationary phase entry; has similarity to Sps100p [Source:SGD;Acc:S000005104]	-
YOR204W	185.008	170.986	145.414	170.888	DED1	XV	722911	724725	+	1815	protein_coding	ATP-dependent DEAD (Asp-Glu-Ala-Asp)-box RNA helicase, required for translation initiation of all yeast mRNAs; mutations in human DEAD-box DBY are a frequent cause of male infertility [Source:SGD;Acc:S000005730]	DEAD
YOR095C	212.045	187.747	108.932	163.516	RKI1	XV	503552	504328	-	777	protein_coding	Ribose-5-phosphate ketol-isomerase, catalyzes the interconversion of ribose 5-phosphate and ribulose 5-phosphate in the pentose phosphate pathway; participates in pyridoxine biosynthesis [Source:SGD;Acc:S000005621]	Rib_5-P_isom_A
YDR284C	171.331	200.276	169.696	130.785	DPP1	IV	1030550	1031419	-	870	protein_coding	Diacylglycerol pyrophosphate (DGPP) phosphatase, zinc-regulated vacuolar membrane-associated lipid phosphatase, dephosphorylates DGPP to phosphatidate (PA) and Pi, then PA to diacylglycerol; involved in lipid signaling and cell metabolism [Source:SGD;Acc:S000002692]	-
YBR151W	158.507	159.852	187.182	166.135	APD1	II	545028	545978	+	951	protein_coding	Protein of unknown function, required for normal localization of actin patches and for normal tolerance of sodium ions and hydrogen peroxide; localizes to both cytoplasm and nucleus [Source:SGD;Acc:S000000355]	-
YGR204W	109.186	126.18	293.252	142.21	ADE3	VII	905934	908774	+	2841	protein_coding	Cytoplasmic trifunctional enzyme C1-tetrahydrofolate synthase, involved in single carbon metabolism and required for biosynthesis of purines, thymidylate, methionine, and histidine; null mutation causes auxotrophy for adenine and histidine [Source:SGD;Acc:S000003436]	-
YOL143C	127.344	143.925	206.701	192.769	RIB4	XV	54595	55104	-	510	protein_coding	Lumazine synthase (6,7-dimethyl-8-ribityllumazine synthase, also known as DMRL synthase); catalyzes synthesis of immediate precursor to riboflavin [Source:SGD;Acc:S000005503]	-
YFR004W	177.619	165.943	181.14	145.498	RPN11	VI	153393	154313	+	921	protein_coding	Metalloprotease subunit of the 19S regulatory particle of the 26S proteasome lid; couples the deubiquitination and degradation of proteasome substrates; involved, independent of catalytic activity, in fission of mitochondria and peroxisomes [Source:SGD;Acc:S000001900]	Mov34
YGL157W	177.787	154.095	195.446	141.534	ARI1	VII	209006	210049	+	1044	protein_coding	NADPH-dependent aldehyde reductase, utilizes aromatic and alophatic aldehyde substrates; member of the short-chain dehydrogenase/reductase superfamily [Source:SGD;Acc:S000003125]	Epimerase
YNL322C	176.744	171.991	166.86	152.909	KRE1	XIV	33294	34235	-	942	protein_coding	Cell wall glycoprotein involved in beta-glucan assembly; serves as a K1 killer toxin membrane receptor [Source:SGD;Acc:S000005266]	-
YNL081C	172.167	173.684	169.693	152.66	SWS2	XIV	476188	476619	-	432	protein_coding	Putative mitochondrial ribosomal protein of the small subunit, has similarity to E. coli S13 ribosomal protein; participates in controlling sporulation efficiency [Source:SGD;Acc:S000005025]	-
YPL093W	181.148	156.174	133.428	196.42	NOG1	XVI	370978	372921	+	1944	protein_coding	Putative GTPase that associates with free 60S ribosomal subunits in the nucleolus and is required for 60S ribosomal subunit biogenesis; constituent of 66S pre-ribosomal particles; member of the ODN family of nucleolar G-proteins [Source:SGD;Acc:S000006014]	-
YBR035C	131.636	185.217	198.551	151.156	PDX3	II	306269	306955	-	687	protein_coding	Pyridoxine (pyridoxamine) phosphate oxidase, has homologs in E. coli and Myxococcus xanthus; transcription is under the general control of nitrogen metabolism [Source:SGD;Acc:S000000239]	Pyridox_oxidase
YDR508C	146.1	158.493	173.446	187.902	GNP1	IV	1466453	1468444	-	1992	protein_coding	High-affinity glutamine permease, also transports Leu, Ser, Thr, Cys, Met and Asn; expression is fully dependent on Grr1p and modulated by the Ssy1p-Ptr3p-Ssy5p (SPS) sensor of extracellular amino acids [Source:SGD;Acc:S000002916]	AA_permease
YLR229C	168.066	187.896	161.657	147.305	CDC42	XII	604212	604787	-	576	protein_coding	Small rho-like GTPase, essential for establishment and maintenance of cell polarity; mutants have defects in the organization of actin and septins [Source:SGD;Acc:S000004219]	Ras
YML129C	143.599	132.13	226.248	162.741	COX14	XIII	14541	14753	-	213	protein_coding	Mitochondrial membrane protein, involved in translational regulation of Cox1p and assembly of cytochrome c oxidase (complex IV); associates with complex IV assembly intermediates and complex III/complex IV supercomplexes [Source:SGD;Acc:S000004598]	-
YLR050C	163.527	178.421	161.552	158.163	-	XII	245587	246072	-	486	protein_coding	Putative protein of unknown function; green fluorescent protein (GFP)-fusion protein localizes to the endoplasmic reticulum; YLR050C is not an essential gene [Source:SGD;Acc:S000004040]	-
YLR060W	175.371	156.43	152.264	176.289	FRS1	XII	260979	262766	+	1788	protein_coding	Beta subunit of cytoplasmic phenylalanyl-tRNA synthetase, forms a tetramer with Frs2p to generate active enzyme; able to hydrolyze mis-aminoacylated tRNA-Phe, which could contribute to translational quality control [Source:SGD;Acc:S000004050]	-
snR49	177.649	183.738	142.011	156.376	-	XIV	716120	716284	+	165	snoRNA	H/ACA box small nucleolar RNA (snoRNA); guides pseudouridylation of large subunit (LSU) rRNA at position U990 and small subunit (SSU) rRNA at positions U120, U211, and U302 [Source:SGD;Acc:S000007460]	-
YNL002C	168.715	173.142	130.864	184.523	RLP7	XIV	626174	627142	-	969	protein_coding	Nucleolar protein with similarity to large ribosomal subunit L7 proteins; constituent of 66S pre-ribosomal particles; plays an essential role in processing of precursors to the large ribosomal subunit RNAs [Source:SGD;Acc:S000004947]	-
YHR041C	162.194	177.07	157.262	160.416	SRB2	VIII	189131	189864	-	633	protein_coding	Subunit of the RNA polymerase II mediator complex; associates with core polymerase subunits to form the RNA polymerase II holoenzyme; general transcription factor involved in telomere maintenance [Source:SGD;Acc:S000001083]	-
YCL017C	151.67	189.214	177.854	137.049	NFS1	III	92777	94270	-	1494	protein_coding	Cysteine desulfurase involved in iron-sulfur cluster (Fe/S) biogenesis and in thio-modification of mitochondrial and cytoplasmic tRNAs; essential protein located predominantly in mitochondria [Source:SGD;Acc:S000000522]	Aminotran_5
YOR020W-A	118.948	166.775	212.239	157.103	-	XV	371685	371957	+	273	protein_coding	Putative protein of unknown function, conserved in A. gossypii; the authentic, non-tagged protein is detected in highly purified mitochondria in high-throughput studies [Source:SGD;Acc:S000028526]	-
YNR021W	197.155	181.82	135.082	140.514	-	XIV	668377	669591	+	1215	protein_coding	Putative protein of unknown function; green fluorescent protein (GFP)-fusion protein localizes to the endoplasmic reticulum; YNR021W is not an essential gene [Source:SGD;Acc:S000005304]	-
YBR149W	164.556	168.768	188.021	131.79	ARA1	II	539987	541021	+	1035	protein_coding	NADP+ dependent arabinose dehydrogenase, involved in carbohydrate metabolism; purified as homodimer; naturally occurs with a N-terminus degradation product [Source:SGD;Acc:S000000353]	Aldo_ket_red
YDL066W	163.944	170.593	171.157	146.918	IDP1	IV	334835	336121	+	1287	protein_coding	Mitochondrial NADP-specific isocitrate dehydrogenase, catalyzes the oxidation of isocitrate to alpha-ketoglutarate; not required for mitochondrial respiration and may function to divert alpha-ketoglutarate to biosynthetic processes [Source:SGD;Acc:S000002224]	-
YDR427W	158.28	188.964	161.225	142.78	RPN9	IV	1322205	1323386	+	1182	protein_coding	Non-ATPase regulatory subunit of the 26S proteasome, has similarity to putative proteasomal subunits in other species; null mutant is temperature sensitive and exhibits cell cycle and proteasome assembly defects [Source:SGD;Acc:S000002835]	-
YFR035C	150.568	154.647	180.523	165.471	-	VI	226121	226465	-	345	protein_coding	Putative protein of unknown function, deletion mutant exhibits synthetic phenotype with alpha-synuclein [Source:SGD;Acc:S000001931]	-
YGR024C	173.138	183.92	152.863	140.778	THG1	VII	531883	532596	-	714	protein_coding	tRNAHis guanylyltransferase, adds a guanosine residue to the 5' end of tRNAHis after transcription and RNase P cleavage; couples nuclear division and migration to cell budding and cytokinesis; essential enzyme conserved among eukaryotes [Source:SGD;Acc:S000003256]	-
YMR108W	173.284	171.575	141.178	163.983	ILV2	XIII	484084	486147	+	2064	protein_coding	Acetolactate synthase, catalyses the first common step in isoleucine and valine biosynthesis and is the target of several classes of inhibitors, localizes to the mitochondria; expression of the gene is under general amino acid control [Source:SGD;Acc:S000004714]	TPP_enzyme_N
YJL008C	185.663	179.863	145.314	138.104	CCT8	X	419957	421663	-	1707	protein_coding	Subunit of the cytosolic chaperonin Cct ring complex, related to Tcp1p, required for the assembly of actin and tubulins in vivo [Source:SGD;Acc:S000003545]	-
YNR019W	158.006	161.107	164.502	164.825	ARE2	XIV	665339	667267	+	1929	protein_coding	Acyl-CoA:sterol acyltransferase, isozyme of Are1p; endoplasmic reticulum enzyme that contributes the major sterol esterification activity in the presence of oxygen [Source:SGD;Acc:S000005302]	MBOAT
YGR162W	180.142	165.977	131.347	169.605	TIF4631	VII	824059	826917	+	2859	protein_coding	Translation initiation factor eIF4G, subunit of the mRNA cap-binding protein complex (eIF4F) that also contains eIF4E (Cdc33p); interacts with Pab1p and with eIF4A (Tif1p); also has a role in biogenesis of the large ribosomal subunit [Source:SGD;Acc:S000003394]	-
YOR031W	199.055	221.206	108.663	117.737	CRS5	XV	389213	389422	+	210	protein_coding	Copper-binding metallothionein, required for wild-type copper resistance [Source:SGD;Acc:S000005557]	-
YOL097C	182.13	155.382	145.8	162.371	WRS1	XV	136527	137825	-	1299	protein_coding	Cytoplasmic tryptophanyl-tRNA synthetase, aminoacylates tryptophanyl-tRNA [Source:SGD;Acc:S000005457]	-
YDR091C	178.798	155.767	141.749	169.284	RLI1	IV	626708	628534	-	1827	protein_coding	Essential iron-sulfur protein required for ribosome biogenesis and translation initiation and termination; facilitates binding of a multifactor complex (MFC) of initiation factors to the small ribosomal subunit; predicted ABC family ATPase [Source:SGD;Acc:S000002498]	ABC_tran
YOR370C	172.598	170.07	144.049	158.607	MRS6	XV	1029183	1030994	-	1812	protein_coding	Rab escort protein, forms a complex with the Ras-like small GTPase Ypt1p that is required for the prenylation of Ypt1p by protein geranylgeranyltransferase type II (Bet2p-Bet4p); sequence similarity to mammalian choroideraemia gene [Source:SGD;Acc:S000005897]	-
YDL029W	145.737	138.184	211.144	149.961	ARP2	IV	399340	400638	+	1176	protein_coding	Essential component of the Arp2/3 complex, which is a highly conserved actin nucleation center required for the motility and integrity of actin patches; involved in endocytosis and membrane growth and polarity [Source:SGD;Acc:S000002187]	Actin
YER081W	78.9609	79.917	349.419	136.22	SER3	V	322686	324095	+	1410	protein_coding	3-phosphoglycerate dehydrogenase, catalyzes the first step in serine and glycine biosynthesis; isozyme of Ser33p [Source:SGD;Acc:S000000883]	2-Hacid_dh_C
YLR028C	170.7	156.6	178.243	137.011	ADE16	XII	199540	201315	-	1776	protein_coding	Enzyme of 'de novo' purine biosynthesis containing both 5-aminoimidazole-4-carboxamide ribonucleotide transformylase and inosine monophosphate cyclohydrolase activities, isozyme of Ade17p; ade16 ade17 mutants require adenine and histidine [Source:SGD;Acc:S000004018]	-
YIL002W-A	155.603	177.741	146.829	161.802	-	IX	350301	350510	+	210	protein_coding	Putative protein of unknown function; identified by expression profiling and mass spectrometry [Source:SGD;Acc:S000028835]	-
YBR234C	156.375	143.284	171.712	169.728	ARC40	II	685438	686592	-	1155	protein_coding	Subunit of the ARP2/3 complex, which is required for the motility and integrity of cortical actin patches [Source:SGD;Acc:S000000438]	-
YLR221C	184.073	163.977	129.434	162.462	RSA3	XII	578362	579024	-	663	protein_coding	Protein with a likely role in ribosomal maturation, required for accumulation of wild-type levels of large (60S) ribosomal subunits; binds to the helicase Dbp6p in pre-60S ribosomal particles in the nucleolus [Source:SGD;Acc:S000004211]	-
YKL186C	155.504	171.608	164.095	148.468	MTR2	XI	92744	93298	-	555	protein_coding	mRNA transport regulator, essential nuclear protein; Mex67p and Mtr2p form a mRNA export complex which binds to RNA [Source:SGD;Acc:S000001669]	-
YNL306W	157.298	132.588	174.381	175.403	MRPS18	XIV	58155	58808	+	654	protein_coding	Mitochondrial ribosomal protein of the small subunit; essential for viability, unlike most other mitoribosomal proteins [Source:SGD;Acc:S000005250]	-
YDR304C	183.609	138.953	164.594	152.152	CPR5	IV	1071880	1072557	-	678	protein_coding	Peptidyl-prolyl cis-trans isomerase (cyclophilin) of the endoplasmic reticulum, catalyzes the cis-trans isomerization of peptide bonds N-terminal to proline residues; transcriptionally induced in response to unfolded proteins in the ER [Source:SGD;Acc:S000002712]	Pro_isomerase
YOR332W	169.126	148.134	169.656	152.041	VMA4	XV	943656	944357	+	702	protein_coding	Subunit E of the eight-subunit V1 peripheral membrane domain of the vacuolar H+-ATPase (V-ATPase), an electrogenic proton pump found throughout the endomembrane system; required for the V1 domain to assemble onto the vacuolar membrane [Source:SGD;Acc:S000005859]	-
YBL050W	156.064	184.813	158.724	138.693	SEC17	II	125125	126119	+	879	protein_coding	Peripheral membrane protein required for vesicular transport between ER and Golgi, the 'priming' step in homotypic vacuole fusion, and autophagy; stimulates the ATPase activity of Sec18p; has similarity to mammalian alpha-SNAP [Source:SGD;Acc:S000000146]	-
YDL053C	182.898	152.575	170.531	131.876	PBP4	IV	361699	362256	-	558	protein_coding	Pbp1p binding protein, interacts strongly with Pab1p-binding protein 1 (Pbp1p) in the yeast two-hybrid system; also interacts with Lsm12p in a copurification assay [Source:SGD;Acc:S000002211]	-
YDR129C	146.722	155.727	190.384	145.028	SAC6	IV	713340	715379	-	1929	protein_coding	Fimbrin, actin-bundling protein; cooperates with Scp1p (calponin/transgelin) in the organization and maintenance of the actin cytoskeleton [Source:SGD;Acc:S000002536]	CH
YOR361C	181.313	161.003	136.912	158.202	PRT1	XV	1015361	1017652	-	2292	protein_coding	eIF3b subunit of the core complex of translation initiation factor 3 (eIF3), essential for translation; part of a subcomplex (Prt1p-Rpg1p-Nip1p) that stimulates binding of mRNA and tRNA(i)Met to ribosomes [Source:SGD;Acc:S000005888]	RRM_1
YNR050C	155.061	144.681	180.063	157.03	LYS9	XIV	714048	715388	-	1341	protein_coding	Saccharopine dehydrogenase (NADP+, L-glutamate-forming); catalyzes the formation of saccharopine from alpha-aminoadipate 6-semialdehyde, the seventh step in lysine biosynthesis pathway; exhibits genetic and physical interactions with TRM112 [Source:SGD;Acc:S000005333]	Saccharop_dh
YKL003C	152.933	161.21	150.571	171.608	MRP17	XI	437097	437492	-	396	protein_coding	Mitochondrial ribosomal protein of the small subunit; MRP17 exhibits genetic interactions with PET122, encoding a COX3-specific translational activator [Source:SGD;Acc:S000001486]	-
YGL042C	200.245	168.675	134.798	131.68	-	VII	418288	418593	-	306	protein_coding	Dubious open reading frame, not conserved in closely related Saccharomyces species; deletion mutation blocks replication of Brome mosaic virus in S. cerevisiae, but this is likely due to effects on the overlapping gene DST1 [Source:SGD;Acc:S000003010]	-
YKL035W	162.652	153.83	190.211	128.7	UGP1	XI	369891	371390	+	1500	protein_coding	UDP-glucose pyrophosphorylase (UGPase), catalyses the reversible formation of UDP-Glc from glucose 1-phosphate and UTP, involved in a wide variety of metabolic pathways, expression modulated by Pho85p through Pho4p [Source:SGD;Acc:S000001518]	-
YAL049C	159.193	141.95	166.928	166.438	AIM2	I	51855	52595	-	741	protein_coding	Cytoplasmic protein involved in mitochondrial function or organization; null mutant displays reduced frequency of mitochondrial genome loss; potential Hsp82p interactor [Source:SGD;Acc:S000000047]	-
YLR370C	147.142	121.815	217.413	147.427	ARC18	XII	861718	862254	-	537	protein_coding	Subunit of the ARP2/3 complex, which is required for the motility and integrity of cortical actin patches [Source:SGD;Acc:S000004362]	-
YPR108W	180.397	147.747	163.913	141.187	RPN7	XVI	742454	743743	+	1290	protein_coding	Essential, non-ATPase regulatory subunit of the 26S proteasome, similar to another S. cerevisiae regulatory subunit, Rpn5p, as well as to mammalian proteasome subunits [Source:SGD;Acc:S000006312]	-
YGR257C	154.831	177.304	156.858	144.034	MTM1	VII	1006205	1007305	-	1101	protein_coding	Mitochondrial protein of the mitochondrial carrier family, involved in activating mitochondrial Sod2p probably by facilitating insertion of an essential manganese cofactor [Source:SGD;Acc:S000003489]	Mito_carr
YGR284C	157.686	159.267	189.59	126.152	ERV29	VII	1060658	1061590	-	933	protein_coding	Protein localized to COPII-coated vesicles, involved in vesicle formation and incorporation of specific secretory cargo [Source:SGD;Acc:S000003516]	SURF4
YPR181C	171.604	139.255	168.262	153.565	SEC23	XVI	897361	899667	-	2307	protein_coding	GTPase-activating protein, stimulates the GTPase activity of Sar1p; component of the Sec23p-Sec24p heterodimer of the COPII vesicle coat, involved in ER to Golgi transport; substrate of Ubp3/Bre5 complex; ubiquitylated by Ub-ligase Rsp5p; proteasome /.../ted degradation of Sec23p is regulated by Cdc48p [Source:SGD;Acc:S000006385]	-
YPR114W	175.679	155.715	147.279	153.439	-	XVI	753301	754248	+	948	protein_coding	Putative protein of unknown function [Source:SGD;Acc:S000006318]	LAG1
YER136W	163.308	163.234	169.789	135.507	GDI1	V	439616	440971	+	1356	protein_coding	GDP dissociation inhibitor, regulates vesicle traffic in secretory pathways by regulating the dissociation of GDP from the Sec4/Ypt/rab family of GTP binding proteins [Source:SGD;Acc:S000000938]	-
YAL035W	159.828	166.442	143.122	160.255	FUN12	I	76427	79435	+	3009	protein_coding	GTPase, required for general translation initiation by promoting Met-tRNAiMet binding to ribosomes and ribosomal subunit joining; homolog of bacterial IF2 [Source:SGD;Acc:S000000033]	GTP_EFTU
YOL061W	163.326	156.325	151.779	157.651	PRS5	XV	212244	213734	+	1491	protein_coding	5-phospho-ribosyl-1(alpha)-pyrophosphate synthetase, synthesizes PRPP, which is required for nucleotide, histidine, and tryptophan biosynthesis; one of five related enzymes, which are active as heteromultimeric complexes [Source:SGD;Acc:S000005422]	-
YKL128C	150.866	159.506	170.683	147.707	PMU1	XI	200884	201771	-	888	protein_coding	Putative phosphomutase, contains a region homologous to the active site of phosphomutases; overexpression suppresses the histidine auxotrophy of an ade3 ade16 ade17 triple mutant and the temperature sensitivity of a tps2 mutant [Source:SGD;Acc:S000001611]	-
YPR118W	164.151	162.027	146.582	155.199	MRI1	XVI	767752	768987	+	1236	protein_coding	5'-methylthioribose-1-phosphate isomerase; catalyzes the isomerization of 5-methylthioribose-1-phosphate to 5-methylthioribulose-1-phosphate in the methionine salvage pathway [Source:SGD;Acc:S000006322]	-
YER062C	113.735	100.654	265.96	146.815	HOR2	V	279930	280682	-	753	protein_coding	One of two redundant DL-glycerol-3-phosphatases (RHR2/GPP1 encodes the other) involved in glycerol biosynthesis; induced in response to hyperosmotic stress and oxidative stress, and during the diauxic transition [Source:SGD;Acc:S000000864]	-
YLR074C	175.928	170.802	96.3932	183.918	BUD20	XII	281956	282456	-	501	protein_coding	Protein involved in bud-site selection; diploid mutants display a random budding pattern instead of the wild-type bipolar pattern [Source:SGD;Acc:S000004064]	-
YGR033C	163.27	166.993	157.049	139.196	TIM21	VII	554248	554967	-	720	protein_coding	Nonessential subunit of the Translocase of the Inner Mitochondrial membrane (TIM23 complex); interacts with the Translocase of the Outer Mitochondrial membrane (TOM complex) and with respiratory enzymes; may regulate TIM23 complex activity [Source:SGD;Acc:S000003265]	TIM21
YLR244C	164.407	151.745	154.859	154.956	MAP1	XII	625168	626331	-	1164	protein_coding	Methionine aminopeptidase, catalyzes the cotranslational removal of N-terminal methionine from nascent polypeptides; function is partially redundant with that of Map2p [Source:SGD;Acc:S000004234]	Peptidase_M24
YHR027C	157.514	143.244	172.494	152.66	RPN1	VIII	161730	164711	-	2982	protein_coding	Non-ATPase base subunit of the 19S regulatory particle of the 26S proteasome; may participate in the recognition of several ligands of the proteasome; contains a leucine-rich repeat (LRR) domain, a site for protein-protein interactions [Source:SGD;Acc:S000001069]	-
YDL120W	133.901	157.302	189.321	145.295	YFH1	IV	245923	246447	+	525	protein_coding	Mitochondrial matrix iron chaperone; oxidizes and stores iron; interacts with Isu1p to promote Fe-S cluster assembly; mutation results in multiple Fe/S-dependent enzyme deficiencies; human frataxin homolog is mutated in Friedrich's ataxia [Source:SGD;Acc:S000002278]	Frataxin_Cyay
YGL202W	151.644	149.727	168.637	154.536	ARO8	VII	116059	117561	+	1503	protein_coding	Aromatic aminotransferase I, expression is regulated by general control of amino acid biosynthesis [Source:SGD;Acc:S000003170]	Aminotran_1_2
YMR149W	170.339	184.827	139.808	129.537	SWP1	XIII	560996	561856	+	861	protein_coding	Delta subunit of the oligosaccharyl transferase glycoprotein complex, which is required for N-linked glycosylation of proteins in the endoplasmic reticulum [Source:SGD;Acc:S000004757]	-
YLR008C	154.24	189.999	132.91	146.977	PAM18	XII	165577	166083	-	507	protein_coding	Constituent of the import motor (PAM complex) component of the Translocase of the Inner Mitochondrial membrane (TIM23 complex); essential J-protein cochaperone that stimulates Ssc1p ATPase activity to drive import; inhibited by Pam16p [Source:SGD;Acc:S000003998]	-
YGL188C	200.98	141.449	155.496	125.496	-	VII	149343	149516	-	174	protein_coding	Dubious open reading frame unlikely to encode a functional protein, based on available experimental and comparative sequence data [Source:SGD;Acc:S000003156]	-
YML019W	161.403	200.085	135.519	124.189	OST6	XIII	233457	234455	+	999	protein_coding	Subunit of the oligosaccharyltransferase complex of the ER lumen, which catalyzes asparagine-linked glycosylation of newly synthesized proteins; similar to and partially functionally redundant with Ost3p [Source:SGD;Acc:S000004481]	-
YOR327C	188.089	129.739	140.24	162.778	SNC2	XV	930734	931081	-	348	protein_coding	Vesicle membrane receptor protein (v-SNARE) involved in the fusion between Golgi-derived secretory vesicles with the plasma membrane; member of the synaptobrevin/VAMP family of R-type v-SNARE proteins [Source:SGD;Acc:S000005854]	-
YMR295C	115	161.347	213.91	130.56	-	XIII	858297	858890	-	594	protein_coding	Protein of unknown function that associates with ribosomes; green fluorescent protein (GFP)-fusion protein localizes to the cell periphery and bud; YMR295C is not an essential gene [Source:SGD;Acc:S000004910]	-
snR63	157.331	265.477	96.8942	100.992	-	IV	323217	323471	-	255	snoRNA	C/D box small nucleolar RNA (snoRNA), guides 2'-O-methylation of large subunit (LSU) rRNA at position A2256 [Source:SGD;Acc:S000006454]	-
YMR200W	168.074	176.171	144.939	131.132	ROT1	XIII	664752	665522	+	771	protein_coding	Molecular chaperone involved in protein folding in the ER; mutation causes defects in cell wall synthesis and in lysis of autophagic bodies, suppresses tor2 mutations, and is synthetically lethal with kar2-1 and with rot2 mutations [Source:SGD;Acc:S000004813]	-
YER021W	160.099	155.701	167.145	133.613	RPN3	V	196948	198519	+	1572	protein_coding	Essential, non-ATPase regulatory subunit of the 26S proteasome lid, similar to the p58 subunit of the human 26S proteasome; temperature-sensitive alleles cause metaphase arrest, suggesting a role for the proteasome in cell cycle control [Source:SGD;Acc:S000000823]	-
YJL174W	149.375	161.163	151.859	154.068	KRE9	X	95092	95922	+	831	protein_coding	Glycoprotein involved in cell wall beta-glucan assembly; null mutation leads to severe growth defects, aberrant multibudded morphology, and mating defects [Source:SGD;Acc:S000003710]	-
YHR064C	187.769	160.138	130.892	137.312	SSZ1	VIII	225525	227141	-	1617	protein_coding	Hsp70 protein that interacts with Zuo1p (a DnaJ homolog) to form a ribosome-associated complex that binds the ribosome via the Zuo1p subunit; also involved in pleiotropic drug resistance via sequential activation of PDR1 and PDR5; binds ATP [Source:SGD;Acc:S000001106]	HSP70
YGR235C	172.684	133.274	149.949	159.922	MOS2	VII	961360	962061	-	702	protein_coding	Mitochondrial inner membrane protein; non-essential component of the mitochondrial inner membrane organizing system (MINOS, MitOS, or MICOS), a scaffold-like structure on the intermembrane space side of the inner membrane which has a role in the mai /.../ce of crista junctions and inner membrane architecture [Source:SGD;Acc:S000003467]	-
YMR150C	156.669	169.631	176.046	113.471	IMP1	XIII	561956	562528	-	573	protein_coding	Catalytic subunit of the mitochondrial inner membrane peptidase complex, required for maturation of mitochondrial proteins of the intermembrane space; complex contains Imp1p and Imp2p (both catalytic subunits), and Som1p [Source:SGD;Acc:S000004758]	Peptidase_S24
YBR054W	140.619	132.18	210.561	131.365	YRO2	II	343101	344135	+	1035	protein_coding	Protein of unknown function with similarity to archaeal rhodopsins; the authentic, non-tagged protein is detected in a phosphorylated state in highly purified mitochondria in high-throughput studies; transcriptionally regulated by Haa1p [Source:SGD;Acc:S000000258]	-
YDL157C	151.505	144.883	172.31	145.372	-	IV	174232	174588	-	357	protein_coding	Putative protein of unknown function; the authentic, non-tagged protein is detected in highly purified mitochondria in high-throughput studies [Source:SGD;Acc:S000002316]	-
YLR093C	144.971	147.521	184.569	136.793	NYV1	XII	326513	327415	-	762	protein_coding	v-SNARE component of the vacuolar SNARE complex involved in vesicle fusion; inhibits ATP-dependent Ca(2+) transport activity of Pmc1p in the vacuolar membrane [Source:SGD;Acc:S000004083]	-
YBR111C	142.312	144.571	176.18	150.257	YSA1	II	461178	461873	-	696	protein_coding	Nudix hydrolase family member with ADP-ribose pyrophosphatase activity; shown to metabolize O-acetyl-ADP-ribose to AMP and acetylated ribose 5'-phosphate [Source:SGD;Acc:S000000315]	NUDIX
YHR121W	136.392	151.819	176.682	148.269	LSM12	VIII	352756	353319	+	564	protein_coding	Protein of unknown function that may function in RNA processing; interacts with Pbp1p and Pbp4p and associates with ribosomes; contains an RNA-binding LSM domain and an AD domain; GFP-fusion protein is induced by the DNA-damaging agent MMS [Source:SGD;Acc:S000001163]	-
YBR154C	159.383	148.824	138.259	166.223	RPB5	II	548362	549009	-	648	protein_coding	RNA polymerase subunit ABC27, common to RNA polymerases I, II, and III; contacts DNA and affects transactivation [Source:SGD;Acc:S000000358]	-
YLR113W	144.943	135.662	166.302	165.484	HOG1	XII	371620	372927	+	1308	protein_coding	Mitogen-activated protein kinase involved in osmoregulation; acts via three independent osmosensors; mitophagy-specific regulator; mediates the recruitment and activation of RNA Pol II at Hot1p-dependent promoters; localization regulated by Ptp2p an /.../p [Source:SGD;Acc:S000004103]	Pkinase
YMR131C	167.768	159.032	118.385	167.185	RRB1	XIII	533163	534698	-	1536	protein_coding	Essential nuclear protein involved in early steps of ribosome biogenesis; physically interacts with the ribosomal protein Rpl3p [Source:SGD;Acc:S000004738]	-
YOL140W	145.518	168.077	157.443	140.491	ARG8	XV	58759	60030	+	1272	protein_coding	Acetylornithine aminotransferase, catalyzes the fourth step in the biosynthesis of the arginine precursor ornithine [Source:SGD;Acc:S000005500]	Aminotran_3
YGR210C	149.88	171.697	135.348	154.486	-	VII	913503	914738	-	1236	protein_coding	Putative protein of unknown function; green fluorescent protein (GFP)-fusion protein localizes to the cytoplasm [Source:SGD;Acc:S000003442]	-
YHR057C	137.507	154.818	161.657	156.15	CPR2	VIII	218226	218843	-	618	protein_coding	Peptidyl-prolyl cis-trans isomerase (cyclophilin), catalyzes the cis-trans isomerization of peptide bonds N-terminal to proline residues; has a potential role in the secretory pathway [Source:SGD;Acc:S000001099]	Pro_isomerase
YMR225C	117.746	119.639	189.932	182.488	MRPL44	XIII	720960	721403	-	297	protein_coding	Mitochondrial ribosomal protein of the large subunit [Source:SGD;Acc:S000004838]	-
YDR388W	143.61	149.308	168.333	147.725	RVS167	IV	1250186	1251634	+	1449	protein_coding	Actin-associated protein with roles in endocytosis and exocytosis; interacts with Rvs161p to regulate actin cytoskeleton, endocytosis, and viability following starvation or osmotic stress; recruited to bud tips by Gyl1p and Gyp5p during polarized gr /.../homolog of mammalian amphiphysin [Source:SGD;Acc:S000002796]	SH3_1
YBL057C	126.671	173.305	173.178	135.558	PTH2	II	112801	113427	-	627	protein_coding	One of two (see also PTH1) mitochondrially-localized peptidyl-tRNA hydrolases; negatively regulates the ubiquitin-proteasome pathway via interactions with ubiquitin-like ubiquitin-associated proteins; dispensable for cell growth [Source:SGD;Acc:S000000153]	PTH2
YGR138C	111.266	142.881	195.289	159.008	TPO2	VII	763762	765606	-	1845	protein_coding	Polyamine transport protein specific for spermine; localizes to the plasma membrane; transcription of TPO2 is regulated by Haa1p; member of the major facilitator superfamily [Source:SGD;Acc:S000003370]	MFS_1
YLR099W-A	151.002	158.672	158.563	138.535	-	XII	341325	341588	+	264	protein_coding	Putative protein of unknown function [Source:SGD;Acc:S000007618]	-
YKL002W	142.285	152.734	174.547	136.794	DID4	XI	437778	438544	+	699	protein_coding	Class E Vps protein of the ESCRT-III complex, required for sorting of integral membrane proteins into lumenal vesicles of multivesicular bodies, and for delivery of newly synthesized vacuolar enzymes to the vacuole, involved in endocytosis [Source:SGD;Acc:S000001485]	ESCRT-III
YJL196C	160.254	172.952	129.457	143.417	ELO1	X	67850	68782	-	933	protein_coding	Elongase I, medium-chain acyl elongase, catalyzes carboxy-terminal elongation of unsaturated C12-C16 fatty acyl-CoAs to C16-C18 fatty acids [Source:SGD;Acc:S000003732]	ELO
YLL018C	149.583	143.845	154.796	155.304	DPS1	XII	109902	111575	-	1674	protein_coding	Aspartyl-tRNA synthetase, primarily cytoplasmic; homodimeric enzyme that catalyzes the specific aspartylation of tRNA(Asp); class II aminoacyl tRNA synthetase; binding to its own mRNA may confer autoregulation [Source:SGD;Acc:S000003941]	tRNA-synt_2
YPL129W	141.35	165.211	151.413	145.215	TAF14	XVI	305298	306137	+	735	protein_coding	Subunit of TFIID, TFIIF, INO80, SWI/SNF, and NuA3 complexes, involved in RNA polymerase II transcription initiation and in chromatin modification; contains a YEATS domain [Source:SGD;Acc:S000006050]	-
YMR266W	181.111	166.544	125.609	129.448	RSN1	XIII	798518	801379	+	2862	protein_coding	Membrane protein of unknown function; overexpression suppresses NaCl sensitivity of sro7 mutant cells by restoring sodium pump (Ena1p) localization to the plasma membrane [Source:SGD;Acc:S000004879]	-
YPL024W	152.301	180.954	143.516	125.907	RMI1	XVI	503517	504242	+	726	protein_coding	Subunit of the RecQ (Sgs1p) - Topo III (Top3p) complex; stimulates superhelical relaxing and ssDNA binding activities of Top3p; involved in response to DNA damage; null mutants display increased rates of recombination and delayed S phase [Source:SGD;Acc:S000005945]	-
YNL104C	109.41	126.948	206.12	159.147	LEU4	XIV	424895	426754	-	1860	protein_coding	Alpha-isopropylmalate synthase (2-isopropylmalate synthase); the main isozyme responsible for the first step in the leucine biosynthesis pathway [Source:SGD;Acc:S000005048]	HMGL-like
YIL016W	198.387	104.474	157.935	140.454	SNL1	IX	321454	321933	+	480	protein_coding	Protein of unknown function proposed to be involved in nuclear pore complex biogenesis and maintenance as well as protein folding; has similarity to the mammalian BAG-1 protein [Source:SGD;Acc:S000001278]	-
YGR142W	117.252	163.478	155.716	164.193	BTN2	VII	772454	773686	+	1233	protein_coding	v-SNARE binding protein that facilitates specific protein retrieval from a late endosome to the Golgi; modulates arginine uptake, possible role in mediating pH homeostasis between the vacuole and plasma membrane H(+)-ATPase [Source:SGD;Acc:S000003374]	-
YKL046C	157.917	158.124	146.456	138.14	DCW1	XI	351275	352624	-	1350	protein_coding	Putative mannosidase, GPI-anchored membrane protein required for cell wall biosynthesis in bud formation;homologous to Dfg5p [Source:SGD;Acc:S000001529]	-
YER002W	127.078	165.336	142.514	165.24	NOP16	V	156803	157498	+	696	protein_coding	Constituent of 66S pre-ribosomal particles, involved in 60S ribosomal subunit biogenesis [Source:SGD;Acc:S000000804]	-
YHR190W	168.703	151.721	149.249	130.01	ERG9	VIII	484845	486179	+	1335	protein_coding	Farnesyl-diphosphate farnesyl transferase (squalene synthase), joins two farnesyl pyrophosphate moieties to form squalene in the sterol biosynthesis pathway [Source:SGD;Acc:S000001233]	-
YJL171C	123.485	158.204	180.281	137.631	-	X	99704	100894	-	1191	protein_coding	GPI-anchored cell wall protein of unknown function; induced in response to cell wall damaging agents and by mutations in genes involved in cell wall biogenesis; sequence similarity to YBR162C/TOS1, a covalently bound cell wall protein [Source:SGD;Acc:S000003707]	-
YOR099W	133.827	161.017	170.468	133.004	KTR1	XV	511825	513006	+	1182	protein_coding	Alpha-1,2-mannosyltransferase involved in O- and N-linked protein glycosylation; type II membrane protein; member of the KRE2/MNT1 mannosyltransferase family [Source:SGD;Acc:S000005625]	-
YLR268W	145.661	175.545	148.875	127.448	SEC22	XII	680200	680844	+	645	protein_coding	R-SNARE protein; assembles into SNARE complex with Bet1p, Bos1p and Sed5p; cycles between the ER and Golgi complex; involved in anterograde and retrograde transport between the ER and Golgi; synaptobrevin homolog [Source:SGD;Acc:S000004258]	-
YCL040W	99.6147	104.18	267.238	125.87	GLK1	III	50838	52340	+	1503	protein_coding	Glucokinase, catalyzes the phosphorylation of glucose at C6 in the first irreversible step of glucose metabolism; one of three glucose phosphorylating enzymes; expression regulated by non-fermentable carbon sources [Source:SGD;Acc:S000000545]	-
YPR023C	147.733	164.255	156.281	128.49	EAF3	XVI	608826	610031	-	1206	protein_coding	Esa1p-associated factor, nonessential component of the NuA4 acetyltransferase complex, homologous to Drosophila dosage compensation protein MSL3; plays a role in regulating Ty1 transposition [Source:SGD;Acc:S000006227]	-
YLL009C	97.8283	186.02	141.48	171.127	COX17	XII	131205	131414	-	210	protein_coding	Copper metallochaperone that transfers copper to Sco1p and Cox11p for eventual delivery to cytochrome c oxidase; contains twin cysteine-x9-cysteine motifs [Source:SGD;Acc:S000003932]	-
YPR010C	163.179	148.599	113.59	169.246	RPA135	XVI	577585	581196	-	3612	protein_coding	RNA polymerase I second largest subunit A135 [Source:SGD;Acc:S000006214]	RNA_pol_Rpb2_6
YER122C	162.839	144.737	153.528	133.402	GLO3	V	402871	404352	-	1482	protein_coding	ADP-ribosylation factor GTPase activating protein (ARF GAP), involved in ER-Golgi transport; shares functional similarity with Gcs1p [Source:SGD;Acc:S000000924]	-
YJR065C	166.073	167.139	151.485	109.743	ARP3	X	557809	559158	-	1350	protein_coding	Essential component of the Arp2/3 complex, which is a highly conserved actin nucleation center required for the motility and integrity of actin patches; involved in endocytosis and membrane growth and polarity [Source:SGD;Acc:S000003826]	Actin
YDL022W	102.909	135.505	224.601	130.269	GPD1	IV	411825	413000	+	1176	protein_coding	NAD-dependent glycerol-3-phosphate dehydrogenase, key enzyme of glycerol synthesis, essential for growth under osmotic stress; expression regulated by high-osmolarity glycerol response pathway; homolog of Gpd2p [Source:SGD;Acc:S000002180]	NAD_Gly3P_dh_N
YDR404C	191.561	111.821	134.253	155.42	RPB7	IV	1276654	1277169	-	516	protein_coding	RNA polymerase II subunit B16; forms two subunit dissociable complex with Rpb4p; involved in recruitment of 3'-end processing factors to transcribing RNA polymerase II complex and in export of mRNA to cytoplasm under stress conditions; also involved /.../anslation initiation [Source:SGD;Acc:S000002812]	S1
YPL177C	181.161	173.553	144.28	92.7638	CUP9	XVI	213042	213962	-	921	protein_coding	Homeodomain-containing transcriptional repressor of PTR2, which encodes a major peptide transporter; imported peptides activate ubiquitin-dependent proteolysis, resulting in degradation of Cup9p and de-repression of PTR2 transcription [Source:SGD;Acc:S000006098]	Coprinus_mating
YKL006C-A	140.968	179.441	137.522	131.226	SFT1	XI	430198	430632	-	294	protein_coding	Intra-Golgi v-SNARE, required for transport of proteins between an early and a later Golgi compartment [Source:SGD;Acc:S000002101]	-
YGL101W	147.583	147.399	144.641	149.298	-	VII	312193	312840	+	648	protein_coding	Putative protein of unknown function; non-essential gene with similarity to YBR242W; interacts with the DNA helicase Hpr5p [Source:SGD;Acc:S000003069]	-
YER057C	136.071	107.966	174.878	168.348	HMF1	V	270737	271126	-	390	protein_coding	Member of the p14.5 protein family with similarity to Mmf1p, functionally complements Mmf1p function when targeted to mitochondria; heat shock inducible; high-dosage growth inhibitor; forms a homotrimer in vitro [Source:SGD;Acc:S000000859]	Ribonuc_L-PSP
YHR132W-A	149.199	146.255	181.768	110.037	IGO2	VIII	370054	370449	+	396	protein_coding	Protein required for initiation of G0 program; prevents degradation of nutrient-regulated mRNAs via the 5'-3' mRNA decay pathway; phosphorylated by Rim15p; GFP protein localizes to the cytoplasm and nucleus; similar to Igo1p [Source:SGD;Acc:S000007496]	-
YMR099C	138.335	154.668	165.426	128.589	-	XIII	463934	464827	-	894	protein_coding	Glucose-6-phosphate 1-epimerase (hexose-6-phosphate mutarotase), likely involved in carbohydrate metabolism; GFP-fusion protein localizes to both the nucleus and cytoplasm and is induced in response to the DNA-damaging agent MMS [Source:SGD;Acc:S000004705]	Aldose_epim
YDR172W	172.65	145.596	129.162	138.887	SUP35	IV	808324	810381	+	2058	protein_coding	Translation termination factor eRF3, has a role in mRNA deadenylation and decay; altered protein conformation creates the [PSI(+)] prion that alters translational fidelity and results in a nonsense suppressor phenotype [Source:SGD;Acc:S000002579]	GTP_EFTU
YER030W	156.463	99.2545	176.685	153.451	CHZ1	V	213437	213898	+	462	protein_coding	Histone chaperone for Htz1p/H2A-H2B dimer; required for the stabilization of the Chz1p-Htz1-H2B complex; has overlapping function with Nap1p; null mutant displays weak sensitivity to MMS and benomyl; contains a highly conserved CHZ motif [Source:SGD;Acc:S000000832]	-
YOR311C	163.852	175.316	123.326	122.989	DGK1	XV	899056	899928	-	873	protein_coding	Diacylglycerol kinase, localized to the endoplasmic reticulum (ER); overproduction induces enlargement of ER-like membrane structures and suppresses a temperature-sensitive sly1 mutation; contains a CTP transferase domain [Source:SGD;Acc:S000005838]	-
YCL050C	136.943	161.025	138.458	149.009	APA1	III	37836	38801	-	966	protein_coding	Diadenosine 5',5''-P1,P4-tetraphosphate phosphorylase I (AP4A phosphorylase), involved in catabolism of bis(5'-nucleosidyl) tetraphosphates; has similarity to Apa2p [Source:SGD;Acc:S000000555]	-
YJL014W	142.991	152.297	146.215	143.677	CCT3	X	407558	409162	+	1605	protein_coding	Subunit of the cytosolic chaperonin Cct ring complex, related to Tcp1p, required for the assembly of actin and tubulins in vivo [Source:SGD;Acc:S000003551]	-
YHR020W	171.725	140.888	119.536	151.926	-	VIII	143996	146062	+	2067	protein_coding	Protein of unknown function that may interact with ribosomes, based on co-purification experiments; has similarity to proline-tRNA ligase; YHR020W is an essential gene [Source:SGD;Acc:S000001062]	HGTP_anticodon
YDR341C	160.646	143.126	137	142.29	-	IV	1151803	1153626	-	1824	protein_coding	Arginyl-tRNA synthetase, proposed to be cytoplasmic but the authentic, non-tagged protein is detected in highly purified mitochondria in high-throughput studies [Source:SGD;Acc:S000002749]	-
YJR143C	149.971	144.195	136.222	152.249	PMT4	X	698326	700614	-	2289	protein_coding	Protein O-mannosyltransferase, transfers mannose residues from dolichyl phosphate-D-mannose to protein serine/threonine residues; appears to form homodimers in vivo and does not complex with other Pmt proteins; target for new antifungals [Source:SGD;Acc:S000003904]	-
YDL078C	133.816	141.145	164.131	142.421	MDH3	IV	315357	316388	-	1032	protein_coding	Peroxisomal malate dehydrogenase, catalyzes interconversion of malate and oxaloacetate; involved in the glyoxylate cycle [Source:SGD;Acc:S000002236]	-
YMR120C	30.4891	26.0204	500.51	23.3655	ADE17	XIII	507502	509280	-	1779	protein_coding	Enzyme of 'de novo' purine biosynthesis containing both 5-aminoimidazole-4-carboxamide ribonucleotide transformylase and inosine monophosphate cyclohydrolase activities, isozyme of Ade16p; ade16 ade17 mutants require adenine and histidine [Source:SGD;Acc:S000004727]	-
YPL239W	160.287	136.954	135.878	146.393	YAR1	XVI	99484	100086	+	603	protein_coding	Cytoplasmic ankyrin-repeat containing protein of unknown function, proposed to link the processes of 40S ribosomal subunit biogenesis and adaptation to osmotic and oxidative stress; expression repressed by heat shock [Source:SGD;Acc:S000006160]	-
YOR159C	153.29	149.268	132.192	144.647	SME1	XV	633282	633566	-	285	protein_coding	Core Sm protein Sm E; part of heteroheptameric complex (with Smb1p, Smd1p, Smd2p, Smd3p, Smx3p, and Smx2p) that is part of the spliceosomal U1, U2, U4, and U5 snRNPs; homolog of human Sm E [Source:SGD;Acc:S000005685]	-
YDR328C	140.82	121.665	169.816	146.295	SKP1	IV	1125434	1126018	-	585	protein_coding	Evolutionarily conserved kinetochore protein that is part of multiple protein complexes, including the SCF ubiquitin ligase complex, the CBF3 complex that binds centromeric DNA, and the RAVE complex that regulates assembly of the V-ATPase [Source:SGD;Acc:S000002736]	Skp1
YCR059C	138.892	155.722	149.075	133.648	YIH1	III	223454	224230	-	777	protein_coding	Protein that inhibits activation of Gcn2p, an eIF2 alpha subunit protein kinase, by competing for Gcn1p binding, thus impacting gene expression in response to starvation; has sequence and functional similarity to the mouse IMPACT gene [Source:SGD;Acc:S000000655]	RWD
YIL076W	130.848	119.699	180.937	145.617	SEC28	IX	216658	217548	+	891	protein_coding	Epsilon-COP subunit of the coatomer; regulates retrograde Golgi-to-ER protein traffic; stabilizes Cop1p, the alpha-COP and the coatomer complex; non-essential for cell growth [Source:SGD;Acc:S000001338]	-
YDR381C-A	115.106	153.387	174.457	134.108	-	IV	1238312	1238850	-	345	protein_coding	Protein of unknown function, localized to the mitochondrial outer membrane [Source:SGD;Acc:S000007650]	-
YPR073C	127.549	154.05	171.111	124.314	LTP1	XVI	691933	692418	-	486	protein_coding	Protein phosphotyrosine phosphatase of unknown cellular role; activated by adenine [Source:SGD;Acc:S000006277]	LMWPc
YGR172C	167.4	192.523	111.53	104.212	YIP1	VII	842845	843591	-	747	protein_coding	Integral membrane protein required for the biogenesis of ER-derived COPII transport vesicles; interacts with Yif1p and Yos1p; localizes to the Golgi, the ER, and COPII vesicles; homolog of human YIPF4 [Source:SGD;Acc:S000003404]	-
YDR046C	101.618	117.014	194.579	162.175	BAP3	IV	548762	550576	-	1815	protein_coding	Amino acid permease involved in the uptake of cysteine, leucine, isoleucine and valine [Source:SGD;Acc:S000002453]	AA_permease
YKL007W	136.572	160.839	145.811	131.41	CAP1	XI	429302	430108	+	807	protein_coding	Alpha subunit of the capping protein (CP) heterodimer (Cap1p and Cap2p) which binds to the barbed ends of actin filaments preventing further polymerization; localized predominantly to cortical actin patches [Source:SGD;Acc:S000001490]	-
YDL226C	122.365	164.122	152.956	134.814	GCS1	IV	51115	52173	-	1059	protein_coding	ADP-ribosylation factor GTPase activating protein (ARF GAP), involved in ER-Golgi transport; shares functional similarity with Glo3p [Source:SGD;Acc:S000002385]	-
YNL121C	133.63	132.956	162.511	144.979	TOM70	XIV	398684	400537	-	1854	protein_coding	Component of the TOM (translocase of outer membrane) complex responsible for recognition and initial import steps for all mitochondrially directed proteins; acts as a receptor for incoming precursor proteins [Source:SGD;Acc:S000005065]	TPR_1
YGR035W-A	142.599	176.454	114.057	140.705	-	VII	557565	557786	+	222	protein_coding	Putative protein of unknown function [Source:SGD;Acc:S000028827]	-
YHR083W	150.718	148.835	138.092	135.803	SAM35	VIII	272627	273616	+	990	protein_coding	Essential component of the sorting and assembly machinery (SAM complex or TOB complex) of the mitochondrial outer membrane, which binds precursors of beta-barrel proteins and facilitates their insertion into the outer membrane [Source:SGD;Acc:S000001125]	-
YPL179W	148.175	132.437	147.982	143.527	PPQ1	XVI	208157	209806	+	1650	protein_coding	Putative protein serine/threonine phosphatase; null mutation enhances efficiency of translational suppressors [Source:SGD;Acc:S000006100]	Metallophos
YJL055W	121.365	119.853	166.569	163.997	-	X	333357	334094	+	738	protein_coding	Putative protein of unknown function, proposed to be involved in the metabolism of purine and pyrimidine base analogues; deletion mutants are sensitive to HAP and AHA; overexpression confers resistance to 5-FOA and 5-FU [Source:SGD;Acc:S000003591]	-
YLR220W	150.25	158.789	136.975	125.356	CCC1	XII	576825	577793	+	969	protein_coding	Putative vacuolar Fe2+/Mn2+ transporter; suppresses respiratory deficit of yfh1 mutants, which lack the ortholog of mammalian frataxin, by preventing mitochondrial iron accumulation [Source:SGD;Acc:S000004210]	DUF125
YJL173C	121.572	148.27	136.409	163.864	RFA3	X	96161	96529	-	369	protein_coding	Subunit of heterotrimeric Replication Protein A (RPA), which is a highly conserved single-stranded DNA binding protein involved in DNA replication, repair, and recombination [Source:SGD;Acc:S000003709]	-
YBR036C	141.728	142.107	154.764	130.799	CSG2	II	309081	310313	-	1233	protein_coding	Endoplasmic reticulum membrane protein, required for mannosylation of inositolphosphorylceramide and for growth at high calcium concentrations [Source:SGD;Acc:S000000240]	-
YBR261C	137.982	125.996	150.812	154.585	TAE1	II	734832	735530	-	699	protein_coding	AdoMet-dependent proline methyltransferase; catalyzes the dimethylation of ribosomal proteins Rpl12 and Rps25 at N-terminal proline residues; has a role in protein synthesis; fusion protein localizes to the cytoplasm [Source:SGD;Acc:S000000465]	-
YOR374W	142.214	160.242	168.104	97.6378	ALD4	XV	1039840	1041399	+	1560	protein_coding	Mitochondrial aldehyde dehydrogenase, required for growth on ethanol and conversion of acetaldehyde to acetate; phosphorylated; activity is K+ dependent; utilizes NADP+ or NAD+ equally as coenzymes; expression is glucose repressed [Source:SGD;Acc:S000005901]	Aldedh
YOR021C	145.151	132.782	131.839	158.243	-	XV	372798	373439	-	642	protein_coding	Putative protein of unknown function; YOR021C is not an essential gene; predicted to be involved in rRNA processing and ribosome biogenesis and in biopolymer catabolism [Source:SGD;Acc:S000005547]	-
YGR181W	120.551	160.089	152.507	133.64	TIM13	VII	858287	858604	+	318	protein_coding	Mitochondrial intermembrane space protein, forms a complex with Tim8p that delivers a subset of hydrophobic proteins to the TIM22 complex for insertion into the inner membrane [Source:SGD;Acc:S000003413]	-
YPR182W	125.588	146.132	150.019	144.442	SMX3	XVI	900194	900454	+	261	protein_coding	Core Sm protein Sm F; part of heteroheptameric complex (with Smb1p, Smd1p, Smd2p, Smd3p, Sme1p, and Smx2p) that is part of the spliceosomal U1, U2, U4, and U5 snRNPs; homolog of human Sm F [Source:SGD;Acc:S000006386]	-
YBL058W	138.465	166.197	128.507	132.793	SHP1	II	111437	112708	+	1272	protein_coding	UBX (ubiquitin regulatory X) domain-containing protein that regulates Glc7p phosphatase activity and interacts with Cdc48p; interacts with ubiquitylated proteins in vivo and is required for degradation of a ubiquitylated model substrate [Source:SGD;Acc:S000000154]	UBX
YOR039W	163.823	145.862	135.41	119.848	CKB2	XV	405768	406544	+	777	protein_coding	Beta' regulatory subunit of casein kinase 2 (CK2), a Ser/Thr protein kinase with roles in cell growth and proliferation; CK2, comprised of CKA1, CKA2, CKB1 and CKB2, has many substrates including transcription factors and all RNA polymerase [Source:SGD;Acc:S000005565]	-
YCL057W	148.905	142.572	147.23	126.143	PRD1	III	24768	26906	+	2139	protein_coding	Zinc metalloendopeptidase, found in the cytoplasm and intermembrane space of mitochondria; with Cym1p, involved in degradation of mitochondrial proteins and of presequence peptides cleaved from imported proteins [Source:SGD;Acc:S000000562]	Peptidase_M3
YFR052W	148.422	126.509	154.387	135.308	RPN12	VI	252505	253329	+	825	protein_coding	Subunit of the 19S regulatory particle of the 26S proteasome lid; synthetically lethal with RPT1, which is an ATPase component of the 19S regulatory particle; physically interacts with Nob1p and Rpn3p [Source:SGD;Acc:S000001948]	-
YDL135C	129.327	152.645	156.753	125.013	RDI1	IV	218680	219288	-	609	protein_coding	Rho GDP dissociation inhibitor involved in the localization and regulation of Cdc42p and Rho1p [Source:SGD;Acc:S000002294]	-
YLR194C	160.729	137.355	134.13	131.392	-	XII	540809	541573	-	765	protein_coding	Structural constituent of the cell wall attached to the plasma membrane by a GPI-anchor; expression is upregulated in response to cell wall stress [Source:SGD;Acc:S000004184]	-
YFL022C	164.126	141.11	116.786	140.534	FRS2	VI	93499	95010	-	1512	protein_coding	Alpha subunit of cytoplasmic phenylalanyl-tRNA synthetase, forms a tetramer with Frs1p to form active enzyme; evolutionarily distant from mitochondrial phenylalanyl-tRNA synthetase based on protein sequence, but substrate binding is similar [Source:SGD;Acc:S000001872]	tRNA-synt_2d
YNL147W	129.934	130.052	163.124	139.424	LSM7	XIV	350940	351383	+	348	protein_coding	Lsm (Like Sm) protein; part of heteroheptameric complexes (Lsm2p-7p and either Lsm1p or 8p): cytoplasmic Lsm1p complex involved in mRNA decay; nuclear Lsm8p complex part of U6 snRNP and possibly involved in processing tRNA, snoRNA, and rRNA [Source:SGD;Acc:S000005091]	LSM
YBL032W	135.985	146.78	145.487	134.277	HEK2	II	160184	161329	+	1146	protein_coding	RNA binding protein involved in the asymmetric localization of ASH1 mRNA; represses translation of ASH1 mRNA, an effect reversed by Yck1p-dependent phosphoryation; regulates telomere position effect and length; similarity to hnRNP-K [Source:SGD;Acc:S000000128]	KH_1
YHR199C	162.822	158.452	126.01	114.87	AIM46	VIII	497490	498422	-	933	protein_coding	Putative protein of unknown function; the authentic, non-tagged protein is detected in highly purified mitochondria in high-throughput studies; null mutant displays elevated frequency of mitochondrial genome loss [Source:SGD;Acc:S000001242]	-
YNR022C	121.861	127.29	158.375	153.875	MRPL50	XIV	669774	670193	-	420	protein_coding	Mitochondrial ribosomal protein of the large subunit, not essential for mitochondrial translation [Source:SGD;Acc:S000005305]	-
YPL178W	136.997	127.726	158.93	137.666	CBC2	XVI	212158	212784	+	627	protein_coding	Small subunit of the heterodimeric cap binding complex that also contains Sto1p, component of the spliceosomal commitment complex; interacts with Npl3p, possibly to package mRNA for export from the nucleus; contains an RNA-binding motif [Source:SGD;Acc:S000006099]	RRM_1
YML101C	138.388	134.754	158.917	129.177	CUE4	XIII	69735	70088	-	354	protein_coding	Protein of unknown function; has a CUE domain that binds ubiquitin, which may facilitate intramolecular monoubiquitination [Source:SGD;Acc:S000004568]	CUE
YOR317W	127.189	119.229	184.148	130.141	FAA1	XV	909343	911445	+	2103	protein_coding	Long chain fatty acyl-CoA synthetase, activates imported fatty acids with a preference for C12:0-C16:0 chain lengths; functions in long chain fatty acid import; accounts for most acyl-CoA synthetase activity; localized to lipid particles [Source:SGD;Acc:S000005844]	AMP-binding
YOL052C-A	68.5182	173.217	203.65	115.293	DDR2	XV	231570	231755	-	186	protein_coding	Multistress response protein, expression is activated by a variety of xenobiotic agents and environmental or physiological stresses [Source:SGD;Acc:S000005413]	-
YIL156W-B	108.155	163.483	145.101	143.793	-	IX	47690	47973	+	222	protein_coding	Putative protein of unknown function, originally identified based on homology to <i>Ashbya gossypii</i> and other related yeasts [Source:SGD;Acc:S000028511]	-
YBL029C-A	143.989	165.281	132.192	118.879	-	II	164488	164772	-	285	protein_coding	Protein of unknown function; green fluorescent protein (GFP)-fusion protein localizes to the cell periphery; has potential orthologs in Saccharomyces species and in Yarrowia lipolytica [Source:SGD;Acc:S000007591]	-
YAL014C	147.29	166.106	130.416	115.197	SYN8	I	128252	129019	-	768	protein_coding	Endosomal SNARE related to mammalian syntaxin 8 [Source:SGD;Acc:S000000012]	-
YGR295C	131.937	139.573	151.902	134.704	COS6	VII	1081584	1082729	-	1146	protein_coding	Protein of unknown function, member of the DUP380 subfamily of conserved, often subtelomerically-encoded proteins [Source:SGD;Acc:S000003527]	-
YDL111C	162.962	171.845	102.995	119.762	RRP42	IV	263313	264110	-	798	protein_coding	Exosome non-catalytic core component; involved in 3'-5' RNA processing and degradation in both the nucleus and the cytoplasm; has similarity to E. coli RNase PH and to human hRrp42p (EXOSC7) [Source:SGD;Acc:S000002269]	RNase_PH
YDR177W	127.68	124.258	170.638	133.809	UBC1	IV	816878	817525	+	648	protein_coding	Ubiquitin-conjugating enzyme that mediates selective degradation of short-lived and abnormal proteins; plays a role in vesicle biogenesis and ER-associated protein degradation (ERAD); component of the cellular stress response [Source:SGD;Acc:S000002584]	UQ_con
YMR181C	134.844	134.368	152.051	134.351	-	XIII	623616	624080	-	465	protein_coding	Protein of unknown function; mRNA transcribed as part of a bicistronic transcript with a predicted transcriptional repressor RGM1/YMR182C; mRNA is destroyed by nonsense-mediated decay (NMD); YMR181C is not an essential gene [Source:SGD;Acc:S000004793]	-
YHR123W	108.587	103.627	203.2	140.178	EPT1	VIII	354815	356081	+	1176	protein_coding	sn-1,2-diacylglycerol ethanolamine- and cholinephosphotranferase; not essential for viability [Source:SGD;Acc:S000001165]	CDP-OH_P_transf
YKR071C	145.727	154.691	120.286	134.816	DRE2	XI	574934	575980	-	1047	protein_coding	Conserved component of an early step in the cytosolic Fe-S protein assembly (CIA) machinery; contains an Fe-S cluster that receives electrons from NADPH via the action of Tah18p; ortholog of human Ciapin1 [Source:SGD;Acc:S000001779]	-
YOR184W	104.401	103.174	245.924	101.465	SER1	XV	679357	680544	+	1188	protein_coding	3-phosphoserine aminotransferase, catalyzes the formation of phosphoserine from 3-phosphohydroxypyruvate, required for serine and glycine biosynthesis; regulated by the general control of amino acid biosynthesis mediated by Gcn4p [Source:SGD;Acc:S000005710]	Aminotran_5
YMR058W	208.738	217.695	47.7906	79.0895	FET3	XIII	388822	390732	+	1911	protein_coding	Ferro-O2-oxidoreductase required for high-affinity iron uptake and involved in mediating resistance to copper ion toxicity, belongs to class of integral membrane multicopper oxidases [Source:SGD;Acc:S000004662]	-
YDR100W	108.327	153.561	168.038	123.08	TVP15	IV	655013	655444	+	432	protein_coding	Integral membrane protein localized to late Golgi vesicles along with the v-SNARE Tlg2p [Source:SGD;Acc:S000002507]	-
YGR191W	135.912	140.865	147.486	128.669	HIP1	VII	880420	882231	+	1812	protein_coding	High-affinity histidine permease, also involved in the transport of manganese ions [Source:SGD;Acc:S000003423]	AA_permease
YCR013C	147.032	49.2167	111.395	244.725	-	III	138402	139049	-	648	protein_coding	Dubious open reading frame unlikely to encode a protein, based on available experimental and comparative sequence data; transcription of both YCR013C and the overlapping essential gene PGK1 is reduced in a gcr1 null mutant [Source:SGD;Acc:S000000606]	-
YBR077C	162.628	155.105	126.215	108.033	SLM4	II	391805	392293	-	489	protein_coding	Component of the EGO complex, which is involved in the regulation of microautophagy, and of the GSE complex, which is required for proper sorting of amino acid permease Gap1p; gene exhibits synthetic genetic interaction with MSS4 [Source:SGD;Acc:S000000281]	-
YGL062W	131.285	121.197	173.413	125.909	PYC1	VII	385196	388732	+	3537	protein_coding	Pyruvate carboxylase isoform, cytoplasmic enzyme that converts pyruvate to oxaloacetate; highly similar to isoform Pyc2p but differentially regulated; mutations in the human homolog are associated with lactic acidosis [Source:SGD;Acc:S000003030]	CPSase_L_D2
YDR156W	114.515	154.463	129.967	152.557	RPA14	IV	769525	769938	+	414	protein_coding	RNA polymerase I subunit A14 [Source:SGD;Acc:S000002563]	-
YKL195W	119.915	120.138	175.978	135.085	MIA40	XI	75821	77032	+	1212	protein_coding	Essential protein of the mitochondrial intermembrane space (IMS); promotes retention of newly imported proteins; may do so by stabilizing client protein folding as part of a disulfide relay system or transferring metal to client proteins [Source:SGD;Acc:S000001678]	-
YDL092W	125.652	119.997	175.027	130.116	SRP14	IV	292781	293221	+	441	protein_coding	Signal recognition particle (SRP) subunit, interacts with the RNA component of SRP to form the Alu domain, which is the region of SRP responsible for arrest of nascent chain elongation during membrane targeting; homolog of mammalian SRP14 [Source:SGD;Acc:S000002250]	-
YPL159C	137.278	144.598	169.831	99.0768	PET20	XVI	250907	251668	-	762	protein_coding	Mitochondrial protein, required for respiratory growth under some conditions and for stability of the mitochondrial genome [Source:SGD;Acc:S000006080]	-
YGR178C	147.856	139.322	132.296	130.764	PBP1	VII	851047	853215	-	2169	protein_coding	Component of glucose deprivation induced stress granules, involved in P-body-dependent granule assembly; similar to human ataxin-2; interacts with Pab1p to regulate mRNA polyadenylation; interacts with Mkt1p to regulate HO translation [Source:SGD;Acc:S000003410]	-
YEL060C	118.867	126.175	175.998	128.61	PRB1	V	40046	41953	-	1908	protein_coding	Vacuolar proteinase B (yscB), a serine protease of the subtilisin family; involved in protein degradation in the vacuole and required for full protein degradation during sporulation; activity inhibited by Pbi2p [Source:SGD;Acc:S000000786]	Peptidase_S8
YHR087W	84.2039	138.9	217.417	108.849	RTC3	VIII	280820	281155	+	336	protein_coding	Protein of unknown function involved in RNA metabolism; has structural similarity to SBDS, the human protein mutated in Shwachman-Diamond Syndrome (the yeast SBDS ortholog = SDO1); null mutation suppresses cdc13-1 temperature sensitivity [Source:SGD;Acc:S000001129]	SBDS
YBR079C	148.108	142.293	113.403	145.527	RPG1	II	395383	398277	-	2895	protein_coding	eIF3a subunit of the core complex of translation initiation factor 3 (eIF3), essential for translation; part of a Prt1p-Rpg1p-Nip1p subcomplex that stimulates binding of mRNA and tRNA(i)Met to ribosomes; involved in translation reinitiation [Source:SGD;Acc:S000000283]	-
YDR152W	137.984	142.5	125.897	142.647	GIR2	IV	765706	766503	+	798	protein_coding	Highly-acidic cytoplasmic RWD domain-containing protein of unknown function; forms a complex with Rbg2p; interacts with Rbg1p and Gcn1p; associates with translating ribosomes; putative intrinsically unstructured protein [Source:SGD;Acc:S000002559]	RWD
YOR222W	101.679	120.775	160.387	165.585	ODC2	XV	758330	759253	+	924	protein_coding	Mitochondrial inner membrane transporter, exports 2-oxoadipate and 2-oxoglutarate from the mitochondrial matrix to the cytosol for use in lysine and glutamate biosynthesis and in lysine catabolism [Source:SGD;Acc:S000005748]	Mito_carr
YDL095W	114.71	115.637	169.042	148.736	PMT1	IV	287059	289512	+	2454	protein_coding	Protein O-mannosyltransferase, transfers mannose from dolichyl phosphate-D-mannose to protein Ser/Thr residues; 1 of 7 related proteins involved in O-glycosylation which is essential for cell wall rigidity; involved in ER quality control [Source:SGD;Acc:S000002253]	-
YOL077C	163.757	148.729	93.8241	141.794	BRX1	XV	185848	186723	-	876	protein_coding	Nucleolar protein, constituent of 66S pre-ribosomal particles; depletion leads to defects in rRNA processing and a block in the assembly of large ribosomal subunits; possesses a sigma(70)-like RNA-binding motif [Source:SGD;Acc:S000005437]	-
YGL070C	126.269	128.393	152.042	141.308	RPB9	VII	374459	374827	-	369	protein_coding	RNA polymerase II subunit B12.6; contacts DNA; mutations affect transcription start site selection and fidelity of transcription [Source:SGD;Acc:S000003038]	-
YJL063C	141.059	137.078	126.165	141.281	MRPL8	X	315759	316475	-	717	protein_coding	Mitochondrial ribosomal protein of the large subunit [Source:SGD;Acc:S000003599]	-
YDR372C	139.869	131.327	138.395	135.466	VPS74	IV	1221112	1222149	-	1038	protein_coding	Protein required for Golgi localization of glycosyltransferases; binds the cytosolic domains of Golgi glycosyltransferases; binding to PtdIns4P required for Golgi targeting and function; tetramer formation required for function [Source:SGD;Acc:S000002780]	-
YLR292C	121.312	123.972	155.517	143.768	SEC72	XII	719789	720370	-	582	protein_coding	Non-essential subunit of Sec63 complex (Sec63p, Sec62p, Sec66p and Sec72p); with Sec61 complex, Kar2p/BiP and Lhs1p forms a channel competent for SRP-dependent and post-translational SRP-independent protein targeting and import into the ER [Source:SGD;Acc:S000004283]	-
YJR113C	122.236	127.211	158.501	136.351	RSM7	X	638232	638975	-	744	protein_coding	Mitochondrial ribosomal protein of the small subunit, has similarity to E. coli S7 ribosomal protein [Source:SGD;Acc:S000003874]	-
YIL022W	139.559	116.46	140.859	146.314	TIM44	IX	311165	312460	+	1296	protein_coding	Essential component of the Translocase of the Inner Mitochondrial membrane (TIM23 complex); tethers the import motor and regulatory factors (PAM complex) to the translocation channel (Tim23p-Tim17p core complex) [Source:SGD;Acc:S000001284]	-
YAL044C	154.423	108.557	188.277	91.7167	GCV3	I	57950	58462	-	513	protein_coding	H subunit of the mitochondrial glycine decarboxylase complex, required for the catabolism of glycine to 5,10-methylene-THF; also required for all protein lipoylation; expression is regulated by levels of 5,10-methylene-THF [Source:SGD;Acc:S000000042]	-
YOR008C	124.014	166.195	133.663	118.977	SLG1	XV	341278	342414	-	1137	protein_coding	Sensor-transducer of the stress-activated PKC1-MPK1 kinase pathway; involved in maintenance of cell wall integrity; required for mitophagy; involved in organization of the actin cytoskeleton; secretory pathway Wsc1p is required for the arrest of sec /.../ response [Source:SGD;Acc:S000005534]	-
YIL040W	199.631	154.525	104.793	82.0699	APQ12	IX	277723	278139	+	417	protein_coding	Protein required for nuclear envelope morphology, nuclear pore complex localization, mRNA export from the nucleus; exhibits synthetic lethal genetic interactions with genes involved in lipid metabolism [Source:SGD;Acc:S000001302]	-
YML130C	88.5478	105.484	214.065	131.805	ERO1	XIII	11483	13174	-	1692	protein_coding	Thiol oxidase required for oxidative protein folding in the endoplasmic reticulum [Source:SGD;Acc:S000004599]	-
YKL077W	149.776	127.003	135.05	127.82	-	XI	291453	292631	+	1179	protein_coding	Putative protein of unknown function; green fluorescent protein (GFP)-fusion protein localizes to the vacuole [Source:SGD;Acc:S000001560]	-
YNL189W	138.913	153.488	126.919	120.251	SRP1	XIV	284260	285888	+	1629	protein_coding	Karyopherin alpha homolog, forms a dimer with karyopherin beta Kap95p to mediate import of nuclear proteins, binds the nuclear localization signal of the substrate during import; may also play a role in regulation of protein degradation [Source:SGD;Acc:S000005133]	Arm
YDR171W	86.4991	123.016	198.044	131.949	HSP42	IV	806621	807748	+	1128	protein_coding	Small heat shock protein (sHSP) with chaperone activity; forms barrel-shaped oligomers that suppress unfolded protein aggregation; involved in cytoskeleton reorganization after heat shock [Source:SGD;Acc:S000002578]	-
YHR175W	147.209	111.427	149.567	131.248	CTR2	VIII	452872	453441	+	570	protein_coding	Putative low-affinity copper transporter of the vacuolar membrane; mutation confers resistance to toxic copper concentrations, while overexpression confers resistance to copper starvation [Source:SGD;Acc:S000001218]	-
YJL056C	120.471	158.965	151.816	108.127	ZAP1	X	330431	333073	-	2643	protein_coding	Zinc-regulated transcription factor; binds to zinc-responsive promoters to induce transcription of certain genes in presence of zinc, represses other genes in low zinc; regulates its own transcription; contains seven zinc-finger domains [Source:SGD;Acc:S000003592]	-
YOR145C	152.129	133.227	102.532	151.391	PNO1	XV	605347	606171	-	825	protein_coding	Essential nucleolar protein required for pre-18S rRNA processing, interacts with Dim1p, an 18S rRNA dimethyltransferase, and also with Nob1p, which is involved in proteasome biogenesis; contains a KH domain [Source:SGD;Acc:S000005671]	-
YPL050C	126.5	137.978	131.449	143.006	MNN9	XVI	460779	461966	-	1188	protein_coding	Subunit of Golgi mannosyltransferase complex also containing Anp1p, Mnn10p, Mnn11p, and Hoc1p that mediates elongation of the polysaccharide mannan backbone; forms a separate complex with Van1p that is also involved in backbone elongation [Source:SGD;Acc:S000005971]	-
YPL221W	138.059	124.743	146.998	129.101	FLC1	XVI	133043	135424	+	2382	protein_coding	Putative FAD transporter; required for uptake of FAD into endoplasmic reticulum; involved in cell wall maintenance [Source:SGD;Acc:S000006142]	-
YOR310C	150.908	127.586	113.034	146.912	NOP58	XV	896825	898360	-	1536	protein_coding	Protein involved in pre-rRNA processing, 18S rRNA synthesis, and snoRNA synthesis; component of the small subunit processome complex, which is required for processing of pre-18S rRNA [Source:SGD;Acc:S000005837]	-
YOL108C	108.215	134.279	164.904	130.775	INO4	XV	111431	111886	-	456	protein_coding	Transcription factor required for derepression of inositol-choline-regulated genes involved in phospholipid synthesis; forms a complex, with Ino2p, that binds the inositol-choline-responsive element through a basic helix-loop-helix domain [Source:SGD;Acc:S000005468]	-
YPL149W	137.38	152.005	130.479	118.058	ATG5	XVI	271310	272194	+	885	protein_coding	Conserved protein involved in autophagy and the Cvt pathway; undergoes conjugation with Atg12p to form a complex involved in Atg8p lipidation; conjugated Atg12p also forms a complex with Atg16p that is essential for autophagosome formation [Source:SGD;Acc:S000006070]	APG5
YNL312W	125.831	154.732	135.946	120.375	RFA2	XIV	48287	49216	+	822	protein_coding	Subunit of heterotrimeric Replication Protein A (RPA), which is a highly conserved single-stranded DNA binding protein involved in DNA replication, repair, and recombination [Source:SGD;Acc:S000005256]	tRNA_anti
YJL192C	120.9	168.542	118.03	128.685	SOP4	X	72710	73414	-	705	protein_coding	ER-membrane protein; suppressor of pma1-7, deletion of SOP4 slows down the export of wild-type Pma1p and Pma1-7 from the ER [Source:SGD;Acc:S000003728]	-
YEL066W	152.177	149.008	121.479	113.243	HPA3	V	26667	27206	+	540	protein_coding	D-Amino acid N-acetyltransferase, catalyzes N-acetylation of D-amino acids through ordered bi-bi mechanism in which acetyl-CoA is first substrate bound and CoA is last product liberated; similar to Hpa2p, acetylates histones weakly in vitro [Source:SGD;Acc:S000000792]	Acetyltransf_1
YNL155W	156.825	137.968	128.955	111.451	-	XIV	342516	343340	+	825	protein_coding	Putative protein of unknown function; contains a DHHC domain and an AN1-type zinc finger; predicted to have thiol-disulfide oxidoreductase active site; transcriptionally regulated by Rpn4p along with proteasome subunit genes; putative ortholog of hu /.../RAP, which stimulates proteasome activity in response to arsenic [Source:SGD;Acc:S000005099]	zf-AN1
YJL048C	113.298	103.051	189.711	128.916	UBX6	X	347447	348637	-	1191	protein_coding	UBX (ubiquitin regulatory X) domain-containing protein that interacts with Cdc48p, transcription is repressed when cells are grown in media containing inositol and choline [Source:SGD;Acc:S000003584]	UBX
YNL290W	145.209	139.466	127.05	123.238	RFC3	XIV	86218	87240	+	1023	protein_coding	Subunit of heteropentameric Replication factor C (RF-C), which is a DNA binding protein and ATPase that acts as a clamp loader of the proliferating cell nuclear antigen (PCNA) processivity factor for DNA polymerases delta and epsilon [Source:SGD;Acc:S000005234]	AAA
YPR004C	111.855	146.038	167.354	109.51	AIM45	XVI	564007	565041	-	1035	protein_coding	Putative ortholog of mammalian electron transfer flavoprotein complex subunit ETF-alpha; interacts with frataxin, Yfh1p; null mutant displays elevated frequency of mitochondrial genome loss; may have a role in oxidative stress response [Source:SGD;Acc:S000006208]	-
YBR268W	120.39	111.567	159.891	141.954	MRPL37	II	741299	741616	+	318	protein_coding	Mitochondrial ribosomal protein of the large subunit [Source:SGD;Acc:S000000472]	-
YDR513W	99.831	162.868	155.512	115.26	GRX2	IV	1471017	1471448	+	432	protein_coding	Cytoplasmic glutaredoxin, thioltransferase, glutathione-dependent disulfide oxidoreductase involved in maintaining redox state of target proteins, also exhibits glutathione peroxidase activity, expression induced in response to stress [Source:SGD;Acc:S000002921]	-
YOR335C	138.881	141.031	122.753	130.084	ALA1	XV	946233	949109	-	2877	protein_coding	Cytoplasmic and mitochondrial alanyl-tRNA synthetase, required for protein synthesis; point mutation (cdc64-1 allele) causes cell cycle arrest at G1; lethality of null mutation is functionally complemented by human homolog [Source:SGD;Acc:S000005862]	-
YGR211W	145.919	144.697	97.9762	143.697	ZPR1	VII	915241	916701	+	1461	protein_coding	Essential protein with two zinc fingers, present in the nucleus of growing cells but relocates to the cytoplasm in starved cells via a process mediated by Cpr1p; binds to translation elongation factor eEF-1 (Tef1p) [Source:SGD;Acc:S000003443]	-
YER089C	130.678	118.555	146.635	135.439	PTC2	V	335946	337340	-	1395	protein_coding	Type 2C protein phosphatase (PP2C); dephosphorylates Hog1p to limit maximal osmostress induced kinase activity; dephosphorylates Ire1p to downregulate the unfolded protein response; dephosphorylates Cdc28p; inactivates the DNA damage checkpoint [Source:SGD;Acc:S000000891]	PP2C
YER148W	149.619	111.894	122.858	145.323	SPT15	V	465303	466025	+	723	protein_coding	TATA-binding protein, general transcription factor that interacts with other factors to form the preinitiation complex at promoters, essential for viability [Source:SGD;Acc:S000000950]	-
YER141W	126.275	138.45	144.658	119.937	COX15	V	453459	454919	+	1461	protein_coding	Protein required for the hydroxylation of heme O to form heme A, which is an essential prosthetic group for cytochrome c oxidase [Source:SGD;Acc:S000000943]	-
YOR323C	131.85	130.736	135.797	130.703	PRO2	XV	921535	922905	-	1371	protein_coding	Gamma-glutamyl phosphate reductase, catalyzes the second step in proline biosynthesis [Source:SGD;Acc:S000005850]	Aldedh
YOR085W	136.424	145.915	123.479	123.121	OST3	XV	482033	483085	+	1053	protein_coding	Gamma subunit of the oligosaccharyltransferase complex of the ER lumen, which catalyzes asparagine-linked glycosylation of newly synthesized proteins; Ost3p is important for N-glycosylation of a subset of proteins [Source:SGD;Acc:S000005611]	-
YKL094W	135.94	138.827	125.185	128.637	YJU3	XI	263349	264290	+	942	protein_coding	Monoglyceride lipase (MGL), functional ortholog of mammalian MGL, localizes to lipid particles and membranes, also member of the eukaryotic serine hydrolase family [Source:SGD;Acc:S000001577]	-
YPR166C	104.445	133.018	155.496	135.062	MRP2	XVI	876282	876629	-	348	protein_coding	Mitochondrial ribosomal protein of the small subunit [Source:SGD;Acc:S000006370]	Ribosomal_S14
YBL076C	124.094	134.301	133.88	135.367	ILS1	II	81043	84261	-	3219	protein_coding	Cytoplasmic isoleucine-tRNA synthetase, target of the G1-specific inhibitor reveromycin A [Source:SGD;Acc:S000000172]	-
YCL010C	116.203	152.615	152.167	106.645	SGF29	III	103571	104350	-	780	protein_coding	Component of the HAT/Core module of the SAGA, SLIK, and ADA complexes; HAT/Core module also contains Gcn5p, Ngg1p, and Ada2p; binds methylated histone H3K4; involved in transcriptional regulation through SAGA recruitment to target promoters and H3 a /.../tion [Source:SGD;Acc:S000000516]	-
YML120C	139.18	150.38	133.385	104.683	NDI1	XIII	28266	29807	-	1542	protein_coding	NADH:ubiquinone oxidoreductase, transfers electrons from NADH to ubiquinone in the respiratory chain but does not pump protons, in contrast to the higher eukaryotic multisubunit respiratory complex I; phosphorylated; homolog of human AMID [Source:SGD;Acc:S000004589]	Pyr_redox_2
YDL219W	129.863	125.334	163.179	108.836	DTD1	IV	65242	65765	+	453	protein_coding	D-Tyr-tRNA(Tyr) deacylase, functions in protein translation, may affect nonsense suppression via alteration of the protein synthesis machinery; ubiquitous among eukaryotes [Source:SGD;Acc:S000002378]	-
YGL058W	145.271	134.729	127.772	118.674	RAD6	VII	393986	394504	+	519	protein_coding	Ubiquitin-conjugating enzyme (E2), involved in postreplication repair (as a heterodimer with Rad18p), DSBR and checkpoint control (as a heterodimer with Bre1p), ubiquitin-mediated N-end rule protein degradation (as a heterodimer with Ubr1p [Source:SGD;Acc:S000003026]	UQ_con
YLR363W-A	152.537	143.409	103.287	126.955	-	XII	853461	853718	+	258	protein_coding	Putative protein of unknown function; green fluorescent protein (GFP)-fusion protein localizes to the nucleus [Source:SGD;Acc:S000007620]	-
YDR361C	157.659	127.538	120.913	119.987	BCP1	IV	1195412	1196263	-	852	protein_coding	Essential protein involved in nuclear export of Mss4p, which is a lipid kinase that generates phosphatidylinositol 4,5-biphosphate and plays a role in actin cytoskeleton organization and vesicular transport [Source:SGD;Acc:S000002769]	-
YPR009W	157.797	128.658	136.702	102.652	SUT2	XVI	576552	577358	+	807	protein_coding	Putative transcription factor; multicopy suppressor of mutations that cause low activity of the cAMP/protein kinase A pathway; highly similar to Sut1p [Source:SGD;Acc:S000006213]	-
YDL123W	126.058	130.241	155.201	113.893	SNA4	IV	241418	241840	+	423	protein_coding	Protein of unknown function, localized to the vacuolar outer membrane; predicted to be palmitoylated [Source:SGD;Acc:S000002281]	-
YHL003C	131.032	154.07	116.762	123.391	LAG1	VIII	100648	101883	-	1236	protein_coding	Ceramide synthase component, involved in synthesis of ceramide from C26(acyl)-coenzyme A and dihydrosphingosine or phytosphingosine, functionally equivalent to Lac1p [Source:SGD;Acc:S000000995]	LAG1
YML007W	134.713	152.701	127.977	109.402	YAP1	XIII	253848	255800	+	1953	protein_coding	Basic leucine zipper (bZIP) transcription factor required for oxidative stress tolerance; activated by H2O2 through the multistep formation of disulfide bonds and transit from the cytoplasm to the nucleus; mediates resistance to cadmium [Source:SGD;Acc:S000004466]	bZIP_1
YNL283C	131.355	153.04	121.986	117.122	WSC2	XIV	105184	106695	-	1512	protein_coding	Partially redundant sensor-transducer of the stress-activated PKC1-MPK1 signaling pathway involved in maintenance of cell wall integrity and recovery from heat shock; secretory pathway Wsc2p is required for the arrest of secretion response [Source:SGD;Acc:S000005227]	-
YJL026W	122.686	131.663	146.725	122.4	RNR2	X	392404	393603	+	1200	protein_coding	Ribonucleotide-diphosphate reductase (RNR), small subunit; the RNR complex catalyzes the rate-limiting step in dNTP synthesis and is regulated by DNA replication and DNA damage checkpoint pathways via localization of the small subunits [Source:SGD;Acc:S000003563]	-
YER048C	118.948	147.101	137.869	118.945	CAJ1	V	246982	248157	-	1176	protein_coding	Nuclear type II J heat shock protein of the E. coli dnaJ family, contains a leucine zipper-like motif, binds to non-native substrates for presentation to Ssa3p, may function during protein translocation, assembly and disassembly [Source:SGD;Acc:S000000850]	DnaJ
YAL039C	131.472	138.779	131.406	120.708	CYC3	I	68716	69525	-	810	protein_coding	Cytochrome c heme lyase (holocytochrome c synthase), attaches heme to apo-cytochrome c (Cyc1p or Cyc7p) in the mitochondrial intermembrane space; human ortholog may have a role in microphthalmia with linear skin defects (MLS) [Source:SGD;Acc:S000000037]	-
YBR262C	128.952	122.034	137.723	133.611	AIM5	II	735720	736040	-	321	protein_coding	Mitochondrial inner membrane protein; subunit of the mitochondrial inner membrane organizing system (MitOS, MICOS, or MINOS), a scaffold-like structure on the intermembrane space side of the inner membrane which has a role in the maintenance of cris /.../ctions and inner membrane architecture [Source:SGD;Acc:S000000466]	-
YFR018C	126.603	154.038	114.628	126.705	-	VI	183131	184222	-	1092	protein_coding	Putative protein of unknown function [Source:SGD;Acc:S000001914]	-
YNL046W	151.361	139.649	112.132	118.768	-	XIV	542304	542822	+	519	protein_coding	Putative protein of unknown function; expression depends on Swi5p; GFP-fusion protein localizes to the endoplasmic reticulum; deletion confers sensitivity to 4-(N-(S-glutathionylacetyl)amino) phenylarsenoxide (GSAO) [Source:SGD;Acc:S000004991]	-
YCR020C-A	104.819	121.482	153.531	141.929	MAK31	III	154830	155096	-	267	protein_coding	Non-catalytic subunit of N-terminal acetyltransferase of the NatC type; required for replication of dsRNA virus; member of the Sm protein family [Source:SGD;Acc:S000000614]	-
YER035W	115.223	147.86	140.678	117.706	EDC2	V	222639	223076	+	438	protein_coding	RNA-binding protein, activates mRNA decapping directly by binding to the mRNA substrate and enhancing the activity of the decapping proteins Dcp1p and Dcp2p; has a role in translation during heat stress [Source:SGD;Acc:S000000837]	-
YMR161W	153.235	171.445	102.175	94.3661	HLJ1	XIII	577718	578392	+	675	protein_coding	Co-chaperone for Hsp40p, anchored in the ER membrane; with its homolog Ydj1p promotes ER-associated protein degradation (ERAD) of integral membrane substrates; similar to E. coli DnaJ [Source:SGD;Acc:S000004771]	DnaJ
YGR061C	101.18	93.857	239.371	86.776	ADE6	VII	611889	615965	-	4077	protein_coding	Formylglycinamidine-ribonucleotide (FGAM)-synthetase, catalyzes a step in the 'de novo' purine nucleotide biosynthetic pathway [Source:SGD;Acc:S000003293]	-
YGR026W	134.417	146.182	123.69	116.58	-	VII	532985	533821	+	837	protein_coding	Putative protein of unknown function; green fluorescent protein (GFP)-fusion protein localizes to the cell periphery [Source:SGD;Acc:S000003258]	-
YER086W	128.313	131.512	136.368	124.564	ILV1	V	328477	330207	+	1731	protein_coding	Threonine deaminase, catalyzes the first step in isoleucine biosynthesis; expression is under general amino acid control; ILV1 locus exhibits highly positioned nucleosomes whose organization is independent of known ILV1 regulation [Source:SGD;Acc:S000000888]	PALP
YAR015W	61.8261	74.6244	329.412	54.8077	ADE1	I	169375	170295	+	921	protein_coding	N-succinyl-5-aminoimidazole-4-carboxamide ribotide (SAICAR) synthetase, required for 'de novo' purine nucleotide biosynthesis; red pigment accumulates in mutant cells deprived of adenine [Source:SGD;Acc:S000000070]	-
YPL246C	137.168	133.59	116.075	133.787	RBD2	XVI	84509	85297	-	789	protein_coding	Possible rhomboid protease, has similarity to eukaryotic rhomboid proteases including Pcp1p [Source:SGD;Acc:S000006167]	Rhomboid
YLR350W	122.55	144.383	144.915	108.525	ORM2	XII	828730	829380	+	651	protein_coding	Evolutionarily conserved protein, similar to Orm1p, required for resistance to agents that induce unfolded protein response; Orm1p and Orm2p together control membrane biogenesis by coordinating lipid homeostasis with protein quality control [Source:SGD;Acc:S000004342]	-
YPL013C	92.4838	125.734	147.43	154.639	MRPS16	XVI	528985	529350	-	366	protein_coding	Mitochondrial ribosomal protein of the small subunit [Source:SGD;Acc:S000005934]	-
YGL019W	127.961	141.508	119.787	130.97	CKB1	VII	458156	458992	+	837	protein_coding	Beta regulatory subunit of casein kinase 2 (CK2), a Ser/Thr protein kinase with roles in cell growth and proliferation; CK2, comprised of CKA1, CKA2, CKB1 and CKB2, has many substrates including transcription factors and all RNA polymerases [Source:SGD;Acc:S000002987]	-
YNL180C	163.988	146.302	109.172	100.624	RHO5	XIV	299654	300649	-	996	protein_coding	Non-essential small GTPase of the Rho/Rac subfamily of Ras-like proteins, likely involved in protein kinase C (Pkc1p)-dependent signal transduction pathway that controls cell integrity [Source:SGD;Acc:S000005124]	Ras
YOL026C	105.085	125.979	158.821	130.131	MIM1	XV	274012	274353	-	342	protein_coding	Mitochondrial protein required for outer membrane protein import; cooperates with Tom70p to import the subset of proteins with multiple alpha-helical transmembrane segments, including Ugo1p, Tom20p, and others; present as an oligomer in the outer me /.../ that may create a local environment that facilitates membrane insertion of substrate proteins; also has a role in assembly of Tom20p into the T…	-
YER001W	111.22	118.323	150.607	139.672	MNN1	V	153520	155808	+	2289	protein_coding	Alpha-1,3-mannosyltransferase, integral membrane glycoprotein of the Golgi complex, required for addition of alpha1,3-mannose linkages to N-linked and O-linked oligosaccharides, one of five S. cerevisiae proteins of the MNN1 family [Source:SGD;Acc:S000000803]	-
YPL183W-A	131.24	127.929	145.003	115.629	RTC6	XVI	199095	199376	+	282	protein_coding	Protein involved translation; mutants have defects in biogenesis of nuclear ribosomes; sequence similar to prokaryotic ribosomal protein L36, may be a mitochondrial ribosomal protein encoded in the nucleus [Source:SGD;Acc:S000007224]	-
YBR084W	142.504	129.371	103.686	143.486	MIS1	II	411054	413981	+	2928	protein_coding	Mitochondrial C1-tetrahydrofolate synthase, involved in interconversion between different oxidation states of tetrahydrofolate (THF); provides activities of formyl-THF synthetase, methenyl-THF cyclohydrolase, and methylene-THF dehydrogenase [Source:SGD;Acc:S000000288]	-
YOR344C	104.807	125.346	149.769	138.832	TYE7	XV	977194	978069	-	876	protein_coding	Serine-rich protein that contains a basic-helix-loop-helix (bHLH) DNA binding motif; binds E-boxes of glycolytic genes and contributes to their activation; may function as a transcriptional activator in Ty1-mediated gene expression [Source:SGD;Acc:S000005871]	HLH
YER050C	127.016	112.832	148.375	130.326	RSM18	V	253971	254387	-	417	protein_coding	Mitochondrial ribosomal protein of the small subunit, has similarity to E. coli S18 ribosomal protein [Source:SGD;Acc:S000000852]	-
YGL121C	131.257	122.78	152.747	111.285	GPG1	VII	280777	281157	-	381	protein_coding	Proposed gamma subunit of the heterotrimeric G protein that interacts with the receptor Gpr1p; involved in regulation of pseudohyphal growth; requires Gpb1p or Gpb2p to interact with Gpa2p; overproduction causes prion curing [Source:SGD;Acc:S000003089]	-
YOR089C	135.215	102.483	153.31	126.538	VPS21	XV	490196	490828	-	633	protein_coding	Rab family GTPase required for endocytic transport and for sorting of vacuolar hydrolases; localized in endocytic intermediates; detected in mitochondria; geranylgeranylation required for membrane association; mammalian Rab5 homolog [Source:SGD;Acc:S000005615]	Ras
YPR154W	102.663	149.159	151.81	113.636	PIN3	XVI	834565	835212	+	648	protein_coding	Protein that induces appearance of [PIN+] prion when overproduced [Source:SGD;Acc:S000006358]	SH3_1
YNL246W	117.537	130.873	135.298	132.162	VPS75	XIV	185460	186349	+	795	protein_coding	NAP family histone chaperone; binds to histones and Rtt109p, stimulating histone acetyltransferase activity; possesses nucleosome assembly activity in vitro; proposed role in vacuolar protein sorting and in double-strand break repair [Source:SGD;Acc:S000005190]	-
YPL053C	125.182	121.425	158.402	110.735	KTR6	XVI	457118	458458	-	1341	protein_coding	Probable mannosylphosphate transferase involved in the synthesis of core oligosaccharides in protein glycosylation pathway; member of the KRE2/MNT1 mannosyltransferase family [Source:SGD;Acc:S000005974]	-
YDL002C	125.528	132.987	138.218	118.72	NHP10	IV	446967	447578	-	612	protein_coding	Protein related to mammalian high mobility group proteins; preferentially binds DNA ends, protecting them from exonucleatic cleavage; likely component of the chromatin-remodeling complex INO80 complex; proposed to be involved in DNA repair [Source:SGD;Acc:S000002160]	HMG_box
YLR083C	131.361	140.356	109.741	133.81	EMP70	XII	294091	296094	-	2004	protein_coding	Protein with a role in cellular adhesion, filamentous growth, and endosome-to-vacuole sorting; similar to Tmn2p and Tmn3p; member of Transmembrane Nine family of proteins with 9 transmembrane segments [Source:SGD;Acc:S000004073]	-
YPL091W	131.235	125.912	146.996	110.363	GLR1	XVI	375502	376953	+	1452	protein_coding	Cytosolic and mitochondrial glutathione oxidoreductase, converts oxidized glutathione to reduced glutathione; mitochondrial but not cytosolic form has a role in resistance to hyperoxia [Source:SGD;Acc:S000006012]	Pyr_redox_2
YMR298W	122.661	101.826	144.472	145.475	LIP1	XIII	863819	864271	+	453	protein_coding	Ceramide synthase subunit; single-span ER membrane protein associated with Lag1p and Lac1p and required for ceramide synthase activity, null mutant grows extremely slowly and is defective in ceramide synthesis [Source:SGD;Acc:S000004913]	-
YKL165C	107.607	110.71	187.589	108.191	MCD4	XI	137932	140691	-	2760	protein_coding	Protein involved in glycosylphosphatidylinositol (GPI) anchor synthesis; multimembrane-spanning protein that localizes to the endoplasmic reticulum; highly conserved among eukaryotes [Source:SGD;Acc:S000001648]	Sulfatase
YLR197W	135.334	108.16	113.152	157.093	NOP56	XII	546097	547611	+	1515	protein_coding	Essential evolutionarily-conserved nucleolar protein component of the box C/D snoRNP complexes that direct 2'-O-methylation of pre-rRNA during its maturation; overexpression causes spindle orientation defects [Source:SGD;Acc:S000004187]	-
YLR104W	125.513	103.723	155.598	128.829	LCL2	XII	346585	346980	+	396	protein_coding	Putative protein of unknown function; mutant is deficient in amounts of cell wall mannosylphosphate and has long chronological lifespan; genetic interactions suggest a role in ER-associated protein degradation (ERAD) [Source:SGD;Acc:S000004094]	-
YBL040C	118.021	125.62	153.381	115.056	ERD2	II	142112	142868	-	660	protein_coding	HDEL receptor, an integral membrane protein that binds to the HDEL motif in proteins destined for retention in the endoplasmic reticulum; has a role in maintenance of normal levels of ER-resident proteins [Source:SGD;Acc:S000000136]	ER_lumen_recept
YJL088W	87.0678	105.35	193.055	126.42	ARG3	X	268799	269815	+	1017	protein_coding	Ornithine carbamoyltransferase (carbamoylphosphate:L-ornithine carbamoyltransferase), catalyzes the sixth step in the biosynthesis of the arginine precursor ornithine [Source:SGD;Acc:S000003624]	-
YBR255C-A	94.9333	144.584	158.774	113.296	-	II	726618	727074	-	363	protein_coding	Putative protein of unknown function; may interact with respiratory chain complexes III (ubiquinol-cytochrome c reductase) or IV (cytochrome c oxidase); identified by sequence comparison with hemiascomycetous yeast species [Source:SGD;Acc:S000007649]	-
YNL056W	143.664	130.797	131.492	105.009	OCA2	XIV	517249	517842	+	594	protein_coding	Putative protein with similarity to predicted tyrosine phosphatases Oca1p and Siw14p; green fluorescent protein (GFP)-fusion protein localizes to the cytoplasm; YNL056W is not an essential gene [Source:SGD;Acc:S000005001]	-
YJR063W	135.131	126.917	115.604	132.892	RPA12	X	555195	555572	+	378	protein_coding	RNA polymerase I subunit A12.2; contains two zinc binding domains, and the N terminal domain is responsible for anchoring to the RNA pol I complex [Source:SGD;Acc:S000003824]	-
YHR042W	133.386	138.733	115.132	122.848	NCP1	VIII	190543	192618	+	2076	protein_coding	NADP-cytochrome P450 reductase; involved in ergosterol biosynthesis; associated and coordinately regulated with Erg11p [Source:SGD;Acc:S000001084]	NAD_binding_1
YPR173C	129.306	109.614	132.675	136.746	VPS4	XVI	886524	887837	-	1314	protein_coding	AAA-ATPase involved in multivesicular body (MVB) protein sorting, ATP-bound Vps4p localizes to endosomes and catalyzes ESCRT-III disassembly and membrane release; ATPase activity is activated by Vta1p; regulates cellular sterol metabolism [Source:SGD;Acc:S000006377]	AAA
YDL235C	127.241	165.473	107.771	107.149	YPD1	IV	33415	33918	-	504	protein_coding	Phosphorelay intermediate protein, phosphorylated by the plasma membrane sensor Sln1p in response to osmotic stress and then in turn phosphorylates the response regulators Ssk1p in the cytosol and Skn7p in the nucleus [Source:SGD;Acc:S000002394]	Hpt
YKL212W	135.069	134.667	129.288	107.231	SAC1	XI	34543	36414	+	1872	protein_coding	Phosphatidylinositol phosphate (PtdInsP) phosphatase involved in hydrolysis of PtdIns[4]P; transmembrane protein localizes to ER and Golgi; involved in protein trafficking and processing, secretion, and cell wall maintenance [Source:SGD;Acc:S000001695]	-
YPR169W	145.694	139.226	110.107	110.665	JIP5	XVI	878690	880168	+	1479	protein_coding	Essential protein required for biogenesis of the large ribosomal subunit; interacts with proteins involved in RNA processing, ribosome biogenesis, ubiquitination and demethylation; similar to WDR55, a human WD repeat protein [Source:SGD;Acc:S000006373]	-
YHL043W	178.272	163.523	76.3257	86.7539	ECM34	VIII	14901	15413	+	513	protein_coding	Putative protein of unknown function; member of the DUP380 subfamily of conserved, often subtelomerically-encoded proteins [Source:SGD;Acc:S000001035]	-
YMR296C	120.863	143.069	118.72	122.123	LCB1	XIII	859215	860891	-	1677	protein_coding	Component of serine palmitoyltransferase, responsible along with Lcb2p for the first committed step in sphingolipid synthesis, which is the condensation of serine with palmitoyl-CoA to form 3-ketosphinganine [Source:SGD;Acc:S000004911]	Aminotran_1_2
YGR007W	129.122	121.854	136.132	117.011	ECT1	VII	506969	507940	+	972	protein_coding	Ethanolamine-phosphate cytidylyltransferase, catalyzes the second step of phosphatidylethanolamine biosynthesis; involved in the maintenance of plasma membrane; similar to mammalian CTP: phosphocholine cytidylyl-transferases [Source:SGD;Acc:S000003239]	CTP_transf_2
YPL015C	125.213	135.525	128.86	114.195	HST2	XVI	525810	526883	-	1074	protein_coding	Cytoplasmic member of the silencing information regulator 2 (Sir2) family of NAD(+)-dependent protein deacetylases; modulates nucleolar (rDNA) and telomeric silencing; possesses NAD(+)-dependent histone deacetylase activity in vitro [Source:SGD;Acc:S000005936]	SIR2
YNL287W	126.119	116.944	143.641	116.49	SEC21	XIV	91994	94801	+	2808	protein_coding	Gamma subunit of coatomer, a heptameric protein complex that together with Arf1p forms the COPI coat; involved in ER to Golgi transport of selective cargo [Source:SGD;Acc:S000005231]	-
YBR164C	95.8599	123.623	149.265	134.197	ARL1	II	567875	568426	-	552	protein_coding	Soluble GTPase with a role in regulation of membrane traffic; regulates potassium influx; G protein of the Ras superfamily, similar to ADP-ribosylation factor [Source:SGD;Acc:S000000368]	Arf
YDL198C	105.06	92.7783	154.393	150.567	GGC1	IV	103649	104551	-	903	protein_coding	Mitochondrial GTP/GDP transporter, essential for mitochondrial genome maintenance; has a role in mitochondrial iron transport; member of the mitochondrial carrier family [Source:SGD;Acc:S000002357]	Mito_carr
YER125W	127.108	112.933	138.254	124.375	RSP5	V	410189	412618	+	2430	protein_coding	E3 ubiquitin ligase of the NEDD4 family; involved in regulating many cellular processes including MVB sorting, heat shock response, transcription, endocytosis, and ribosome stability; human homolog is involved in Liddle syndrome; mutant tolerates an /.../dy; ubiquitylates Sec23p [Source:SGD;Acc:S000000927]	HECT
YER007C-A	134.726	117.618	125.287	124.911	TMA20	V	166237	166885	-	546	protein_coding	Protein of unknown function that associates with ribosomes and has a putative RNA binding domain; interacts with Tma22p; null mutant exhibits translation defects; has homology to human oncogene MCT-1 [Source:SGD;Acc:S000002957]	-
YEL058W	113.222	116.614	147.416	125.237	PCM1	V	43252	44925	+	1674	protein_coding	Essential N-acetylglucosamine-phosphate mutase; converts GlcNAc-6-P to GlcNAc-1-P, which is a precursor for the biosynthesis of chitin and for the formation of N-glycosylated mannoproteins and glycosylphosphatidylinositol anchors [Source:SGD;Acc:S000000784]	-
YBL039C	141.448	123.526	92.4761	143.982	URA7	II	143989	145728	-	1740	protein_coding	Major CTP synthase isozyme (see also URA8), catalyzes the ATP-dependent transfer of the amide nitrogen from glutamine to UTP, forming CTP, the final step in de novo biosynthesis of pyrimidines; involved in phospholipid biosynthesis [Source:SGD;Acc:S000000135]	CTP_synth_N
YOR304C-A	100.41	136.887	140.773	123.354	-	XV	888520	888750	-	231	protein_coding	Protein of unknown function; green fluorescent protein (GFP)-fusion protein localizes to the cell periphery, cytoplasm, bud, and bud neck [Source:SGD;Acc:S000005830]	-
YGR264C	141.205	112.588	117.758	129.432	MES1	VII	1019598	1021853	-	2256	protein_coding	Methionyl-tRNA synthetase, forms a complex with glutamyl-tRNA synthetase (Gus1p) and Arc1p, which increases the catalytic efficiency of both tRNA synthetases; also has a role in nuclear export of tRNAs [Source:SGD;Acc:S000003496]	-
YNL005C	131.646	116.549	126.664	125.471	MRP7	XIV	621313	622428	-	1116	protein_coding	Mitochondrial ribosomal protein of the large subunit [Source:SGD;Acc:S000004950]	-
YOR309C	124.701	149.161	69.2721	157.161	-	XV	896698	897078	-	381	protein_coding	Dubious open reading frame unlikely to encode a protein, based on available experimental and comparative sequence data; partially overlaps the verified gene NOP58 [Source:SGD;Acc:S000005836]	-
YPR075C	131.751	144.532	118.22	105.741	OPY2	XVI	695737	696819	-	1083	protein_coding	Integral membrane protein that functions in the signaling branch of the high-osmolarity glycerol (HOG) pathway; interacts with Ste50p; overproduction blocks cell cycle arrest in the presence of mating pheromone [Source:SGD;Acc:S000006279]	-
YPL199C	137.28	133.311	118.692	110.854	-	XVI	172033	172755	-	723	protein_coding	Putative protein of unknown function, predicted to be palmitoylated [Source:SGD;Acc:S000006120]	Smr
YDR241W	112.398	121.113	146.236	119.85	BUD26	IV	945151	945438	+	288	protein_coding	Dubious open reading frame, unlikely to encode a protein; not conserved in closely related Saccharomyces species; 1% of ORF overlaps the verified gene SNU56; diploid mutant displays a weak budding pattern phenotype in a systematic assay [Source:SGD;Acc:S000002649]	-
YER092W	123.533	95.8702	148.152	131.338	IES5	V	342855	343232	+	378	protein_coding	Protein that associates with the INO80 chromatin remodeling complex under low-salt conditions [Source:SGD;Acc:S000000894]	-
YML075C	121.621	124.867	119.213	133.144	HMG1	XIII	115734	118898	-	3165	protein_coding	One of two isozymes of HMG-CoA reductase that catalyzes the conversion of HMG-CoA to mevalonate, which is a rate-limiting step in sterol biosynthesis; localizes to the nuclear envelope; overproduction induces the formation of karmellae [Source:SGD;Acc:S000004540]	-
YPR101W	122.037	136.857	138.163	101.166	SNT309	XVI	730492	731019	+	528	protein_coding	Member of the NineTeen Complex (NTC) that contains Prp19p and stabilizes U6 snRNA in catalytic forms of the spliceosome containing U2, U5, and U6 snRNAs; interacts physically and genetically with Prp19p [Source:SGD;Acc:S000006305]	-
YDL052C	97.7628	140.534	137.868	121.971	SLC1	IV	362672	363583	-	912	protein_coding	1-acyl-sn-glycerol-3-phosphate acyltransferase, catalyzes the acylation of lysophosphatidic acid to form phosphatidic acid, a key intermediate in lipid metabolism; enzymatic activity detected in lipid particles and microsomes [Source:SGD;Acc:S000002210]	Acyltransferase
YHR012W	125.132	123.317	131.142	118.45	VPS29	VIII	129481	130448	+	849	protein_coding	Endosomal protein that is a subunit of the membrane-associated retromer complex essential for endosome-to-Golgi retrograde transport; forms a subcomplex with Vps35p and Vps26p that selects cargo proteins for endosome-to-Golgi retrieval [Source:SGD;Acc:S000001054]	-
YER163C	127.699	112.937	137.52	119.704	-	V	503084	503782	-	699	protein_coding	Putative protein of unknown function; green fluorescent protein (GFP)-fusion protein localizes to the cytoplasm and nucleus; periodically expressed during the metabolic cycle; weak similarity to bacterial cation transport protein [Source:SGD;Acc:S000000965]	ChaC
YDL047W	143.892	138.324	110.389	105.139	SIT4	IV	369771	370706	+	936	protein_coding	Type 2A-related serine-threonine phosphatase that functions in the G1/S transition of the mitotic cycle; cytoplasmic and nuclear protein that modulates functions mediated by Pkc1p including cell wall and actin cytoskeleton organization [Source:SGD;Acc:S000002205]	Metallophos
YLR066W	116.835	125.402	135.581	119.71	SPC3	XII	267169	267723	+	555	protein_coding	Subunit of signal peptidase complex (Spc1p, Spc2p, Spc3p, Sec11p), which catalyzes cleavage of N-terminal signal sequences of proteins targeted to the secretory pathway; homologous to mammalian SPC22/23 [Source:SGD;Acc:S000004056]	-
YKR038C	137.916	150.265	104.21	105.005	KAE1	XI	511999	513159	-	1161	protein_coding	Highly conserved ATPase of HSP70/DnaK family; component of the EKC/KEOPS complex with Bud32p, Cgi121p, Pcc1p, and Gon7p; EKC/KEOPS complex is required for t6A tRNA modification and may have roles in telomere maintenance and transcription [Source:SGD;Acc:S000001746]	Peptidase_M22
YKL184W	124.879	135.537	120.355	115.254	SPE1	XI	96757	98157	+	1401	protein_coding	Ornithine decarboxylase, catalyzes the first step in polyamine biosynthesis; degraded in a proteasome-dependent manner in the presence of excess polyamines; deletion decreases lifespan, and increases necrotic cell death and ROS generation [Source:SGD;Acc:S000001667]	-
YOR260W	150.585	128.65	101.453	114.86	GCD1	XV	813984	815720	+	1737	protein_coding	Gamma subunit of the translation initiation factor eIF2B, the guanine-nucleotide exchange factor for eIF2; activity subsequently regulated by phosphorylated eIF2; first identified as a negative regulator of GCN4 expression [Source:SGD;Acc:S000005786]	-
YOR202W	105.492	94.1578	178.173	117.637	HIS3	XV	721946	722608	+	663	protein_coding	Imidazoleglycerol-phosphate dehydratase, catalyzes the sixth step in histidine biosynthesis; mutations cause histidine auxotrophy and sensitivity to Cu, Co, and Ni salts; transcription is regulated by general amino acid control via Gcn4p [Source:SGD;Acc:S000005728]	-
YBR287W	112.198	116.364	138.081	128.387	-	II	776571	777854	+	1284	protein_coding	Protein of unknown function; green fluorescent protein (GFP)-fusion protein localizes to the ER; YBR287W is not an essential gene [Source:SGD;Acc:S000000491]	-
YDR056C	99.8928	147.345	138.858	107.744	-	IV	565023	565640	-	618	protein_coding	Putative protein of unknown function; green fluorescent protein (GFP)-fusion protein localizes to the endoplasmic reticulum; YDR056C is not an essential protein [Source:SGD;Acc:S000002463]	-
YOR189W	94.6933	132.81	156.058	109.219	IES4	XV	689624	689974	+	351	protein_coding	Component of the INO80 chromatiin remodeling complex and target of the Mec1p/Tel1p DNA damage signaling pathway; proposed to link chromatin remodeling to replication checkpoint responses [Source:SGD;Acc:S000005715]	-
YNR051C	121.648	124.421	118.885	126.291	BRE5	XIV	716780	718327	-	1548	protein_coding	Ubiquitin protease cofactor, forms deubiquitination complex with Ubp3p that coregulates anterograde and retrograde transport between the endoplasmic reticulum and Golgi compartments; null is sensitive to brefeldin A [Source:SGD;Acc:S000005334]	-
YJL096W	108.249	131.245	138.758	112.528	MRPL49	X	246490	246975	+	486	protein_coding	Mitochondrial ribosomal protein of the large subunit [Source:SGD;Acc:S000003632]	-
YKR065C	112.082	99.4244	146.445	132.209	PAM17	XI	565299	565892	-	594	protein_coding	Constituent of the Translocase of the Inner Mitochondrial membrane (TIM23 complex); proposed alternatively to be a component of the import motor (PAM complex) or to interact with and modulate the core TIM23 complex [Source:SGD;Acc:S000001773]	-
YJR044C	119.671	131.012	127.564	109.958	VPS55	X	518763	519185	-	423	protein_coding	Late endosomal protein involved in late endosome to vacuole trafficking; functional homolog of human obesity receptor gene-related protein (OB-RGRP) [Source:SGD;Acc:S000003805]	-
YMR309C	139.723	130.961	96.6574	120.222	NIP1	XIII	892988	895426	-	2439	protein_coding	eIF3c subunit of the eukaryotic translation initiation factor 3 (eIF3), involved in the assembly of preinitiation complex and start codon selection [Source:SGD;Acc:S000004926]	-
YJL079C	105.693	130.878	147.817	102.762	PRY1	X	289875	290774	-	900	protein_coding	Protein of unknown function [Source:SGD;Acc:S000003615]	SCP
YDR092W	129.761	98.7841	141.105	117.208	UBC13	IV	629876	630605	+	462	protein_coding	Ubiquitin-conjugating enzyme involved in the error-free DNA postreplication repair pathway; interacts with Mms2p to assemble ubiquitin chains at the Ub Lys-63 residue; DNA damage triggers redistribution from the cytoplasm to the nucleus [Source:SGD;Acc:S000002499]	UQ_con
YMR184W	102.297	91.0981	192.313	100.627	ADD37	XIII	628189	628785	+	597	protein_coding	Protein of unknown function involved in ER-associated protein degradation; green fluorescent protein (GFP)-fusion protein localizes to the cytoplasm and is induced in response to the DNA-damaging agent MMS; YMR184W is not an essential gene [Source:SGD;Acc:S000004796]	-
YGL103W	116.682	167.34	78.0492	123.597	RPL28	VII	310967	311927	+	450	protein_coding	Ribosomal protein of the large (60S) ribosomal subunit, has similarity to E. coli L15 and rat L27a ribosomal proteins; may have peptidyl transferase activity; can mutate to cycloheximide resistance [Source:SGD;Acc:S000003071]	-
YDL064W	111.849	93.5323	128.809	151.012	UBC9	IV	337487	338070	+	474	protein_coding	SUMO-conjugating enzyme involved in the Smt3p conjugation pathway; nuclear protein required for S- and M-phase cyclin degradation and mitotic control; involved in proteolysis mediated by the anaphase-promoting complex cyclosome (APCC) [Source:SGD;Acc:S000002222]	UQ_con
YDL160C-A	102.165	145.331	126.889	110.412	-	IV	169366	169608	-	243	protein_coding	Putative protein of unknown function; mutant in a srs2 mutant background displays MMS hypersensitivity; ortholog of human MHF2, a component of the Fanconi anemia (FA) complex that is involved in maintaining genome stability [Source:SGD;Acc:S000028520]	-
YDR148C	124.661	125.836	131.842	102.458	KGD2	IV	753675	755066	-	1392	protein_coding	Dihydrolipoyl transsuccinylase, component of the mitochondrial alpha-ketoglutarate dehydrogenase complex, which catalyzes the oxidative decarboxylation of alpha-ketoglutarate to succinyl-CoA in the TCA cycle; phosphorylated [Source:SGD;Acc:S000002555]	Biotin_lipoyl
YJL183W	127.625	117.653	118.874	119.526	MNN11	X	84068	85336	+	1269	protein_coding	Subunit of a Golgi mannosyltransferase complex that also contains Anp1p, Mnn9p, Mnn10p, and Hoc1p, and mediates elongation of the polysaccharide mannan backbone; has homology to Mnn10p [Source:SGD;Acc:S000003719]	-
YGL020C	97.0589	129.152	136.277	121.086	GET1	VII	457163	457870	-	708	protein_coding	Subunit of the GET complex; involved in insertion of proteins into the ER membrane; required for the retrieval of HDEL proteins from the Golgi to the ER in an ERD2 dependent fashion and for normal mitochondrial morphology and inheritance [Source:SGD;Acc:S000002988]	-
YFR051C	138.612	112.139	126.644	106.006	RET2	VI	250163	251803	-	1641	protein_coding	Delta subunit of the coatomer complex (COPI), which coats Golgi-derived transport vesicles; involved in retrograde transport between Golgi and ER [Source:SGD;Acc:S000001947]	-
YNL006W	134.207	118.79	130.087	100.229	LST8	XIV	620067	620978	+	912	protein_coding	Protein required for the transport of amino acid permease Gap1p from the Golgi to the cell surface; component of the TOR signaling pathway; associates with both Tor1p and Tor2p; contains a WD-repeat [Source:SGD;Acc:S000004951]	WD40
YPR086W	140.213	133.002	107.558	101.977	SUA7	XVI	710101	711138	+	1038	protein_coding	Transcription factor TFIIB, a general transcription factor required for transcription initiation and start site selection by RNA polymerase II [Source:SGD;Acc:S000006290]	TFIIB_Zn_Ribbon
YPR024W	117.516	115.297	130.127	119.804	YME1	XVI	610481	612724	+	2244	protein_coding	Catalytic subunit of the mitochondrial inner membrane i-AAA protease complex, which is responsible for degradation of unfolded or misfolded mitochondrial gene products; mutation causes an elevated rate of mitochondrial turnover [Source:SGD;Acc:S000006228]	AAA
YDR054C	132.438	126.222	122.335	101.449	CDC34	IV	561440	562327	-	888	protein_coding	Ubiquitin-conjugating enzyme (E2) and catalytic subunit of SCF ubiquitin-protein ligase complex (together with Skp1p, Rbx1p, Cdc53p, and an F-box protein) that regulates cell cycle progression by targeting key substrates for degradation [Source:SGD;Acc:S000002461]	UQ_con
YIL004C	121.562	112.715	132.562	115.382	BET1	IX	347946	348505	-	429	protein_coding	Type II membrane protein required for vesicular transport between the endoplasmic reticulum and Golgi complex; v-SNARE with similarity to synaptobrevins [Source:SGD;Acc:S000001266]	-
YOL029C	134.426	133.945	108.502	105.272	-	XV	269815	270420	-	606	protein_coding	Putative protein of unknown function; identified as interacting with Hsc82p and Hsp82p in high-throughput two-hybrid screens [Source:SGD;Acc:S000005389]	-
YNL110C	126.56	138.819	93.3215	123.176	NOP15	XIV	417826	418488	-	663	protein_coding	Constituent of 66S pre-ribosomal particles, involved in 60S ribosomal subunit biogenesis; localizes to both nucleolus and cytoplasm [Source:SGD;Acc:S000005054]	RRM_1
YOR128C	62.593	62.6266	311.147	45.3652	ADE2	XV	564476	566191	-	1716	protein_coding	Phosphoribosylaminoimidazole carboxylase, catalyzes a step in the 'de novo' purine nucleotide biosynthetic pathway; red pigment accumulates in mutant cells deprived of adenine [Source:SGD;Acc:S000005654]	-
YDR441C	147.704	108.065	108.177	116.93	APT2	IV	1344517	1345062	-	546	protein_coding	Apparent pseudogene, not transcribed or translated under normal conditions; encodes a protein with similarity to adenine phosphoribosyltransferase, but artificially expressed protein exhibits no enzymatic activity [Source:SGD;Acc:S000002849]	Pribosyltran
YPL204W	127.015	155.567	96.7021	101.118	HRR25	XVI	164276	165760	+	1485	protein_coding	Protein kinase involved in regulating diverse events including vesicular trafficking, DNA repair, and chromosome segregation; binds the CTD of RNA pol II; homolog of mammalian casein kinase 1delta (CK1delta) [Source:SGD;Acc:S000006125]	Pkinase
YNL154C	142.836	138.129	94.291	104.514	YCK2	XIV	343636	345276	-	1641	protein_coding	Palmitoylated plasma membrane-bound casein kinase I isoform; shares redundant functions with Yck1p in morphogenesis, proper septin assembly, endocytic trafficking; provides an essential function overlapping with that of Yck1p [Source:SGD;Acc:S000005098]	Pkinase
YMR022W	95.6084	108.226	150.791	125.055	UBC7	XIII	318680	319177	+	498	protein_coding	Ubiquitin conjugating enzyme, involved in the ER-associated protein degradation pathway; requires Cue1p for recruitment to the ER membrane; proposed to be involved in chromatin assembly [Source:SGD;Acc:S000004624]	UQ_con
YDR374W-A	136.506	60.9717	165.628	115.872	-	IV	1224757	1225026	+	270	protein_coding	Putative protein of unknown function [Source:SGD;Acc:S000113553]	-
YOR320C	124.37	137.153	111.126	106.113	GNT1	XV	913619	915094	-	1476	protein_coding	N-acetylglucosaminyltransferase capable of modification of N-linked glycans in the Golgi apparatus [Source:SGD;Acc:S000005847]	-
YKL040C	138.453	105.914	134.411	99.9523	NFU1	XI	361058	361828	-	771	protein_coding	Protein involved in iron metabolism in mitochondria; similar to NifU, which is a protein required for the maturation of the Fe/S clusters of nitrogenase in nitrogen-fixing bacteria [Source:SGD;Acc:S000001523]	-
YHR092C	67.5872	76.93	196.354	136.953	HXT4	VIII	287081	288811	-	1731	protein_coding	High-affinity glucose transporter of the major facilitator superfamily, expression is induced by low levels of glucose and repressed by high levels of glucose [Source:SGD;Acc:S000001134]	Sugar_tr
YGR203W	89.8664	101.977	157.717	128.26	YCH1	VII	905237	905683	+	447	protein_coding	Phosphatase with sequence similarity to Cdc25p, Arr2p and Mih1p; member of the single-domain rhodanese homology superfamily; green fluorescent protein (GFP)-fusion protein localizes to both the cytoplasm and the nucleus [Source:SGD;Acc:S000003435]	Rhodanese
YML079W	113.732	107.676	143.461	112.867	-	XIII	110247	110852	+	606	protein_coding	Non-essential protein of unknown function with structural resemblance to plant storage and ligand binding proteins (canavalin, glycinin, auxin binding protein) and to some enzymes (epimerase, germin); localizes to the nucleus and cytoplasm [Source:SGD;Acc:S000004544]	-
YPL244C	130.542	119.955	115.412	111.456	HUT1	XVI	87014	88033	-	1020	protein_coding	Protein with a role in UDP-galactose transport to the Golgi lumen, has similarity to human UDP-galactose transporter UGTrel1, exhibits a genetic interaction with S. cerevisiae ERO1 [Source:SGD;Acc:S000006165]	-
YPL256C	121.873	119.078	112.914	123.118	CLN2	XVI	64977	66614	-	1638	protein_coding	G1 cyclin involved in regulation of the cell cycle; activates Cdc28p kinase to promote the G1 to S phase transition; late G1 specific expression depends on transcription factor complexes, MBF (Swi6p-Mbp1p) and SBF (Swi6p-Swi4p) [Source:SGD;Acc:S000006177]	-
YNL168C	111.366	112.981	131.355	120.643	FMP41	XIV	318030	318809	-	780	protein_coding	Putative protein of unknown function; GFP-fusion protein is induced in response to the DNA-damaging agent MMS; the authentic, non-tagged protein is detected in highly purified mitochondria in high-throughput studies [Source:SGD;Acc:S000005112]	FAA_hydrolase
YMR292W	126.649	124.688	112.995	111.07	GOT1	XIII	854795	855293	+	417	protein_coding	Homodimeric protein that is packaged into COPII vesicles and cycles between the ER and Golgi; involved in secretory transport but not directly required for aspects of transport assayed in vitro; may influence membrane composition [Source:SGD;Acc:S000004906]	-
YLR160C	131.867	116.096	126.851	100.033	ASP3-4	XII	486201	487289	-	1089	protein_coding	Cell-wall L-asparaginase II involved in asparagine catabolism; expression induced during nitrogen starvation; ORF contains a short non-coding RNA that enhances expression of full-length gene; reference strain S288C has four copies of ASP3 [Source:SGD;Acc:S000004150]	-
YKR085C	108.371	115.777	112.344	138.304	MRPL20	XI	599094	599681	-	588	protein_coding	Mitochondrial ribosomal protein of the large subunit [Source:SGD;Acc:S000001793]	-
YFR047C	83.1255	114.903	169.936	106.632	BNA6	VI	244279	245166	-	888	protein_coding	Quinolinate phosphoribosyl transferase, required for the de novo biosynthesis of NAD from tryptophan via kynurenine; expression regulated by Hst1p [Source:SGD;Acc:S000001943]	-
YBR233W-A	135.225	100.465	131.475	107.197	DAD3	II	684977	685261	+	285	protein_coding	Essential subunit of the Dam1 complex (aka DASH complex), couples kinetochores to the force produced by MT depolymerization thereby aiding in chromosome segregation; is transferred to the kinetochore prior to mitosis [Source:SGD;Acc:S000007595]	-
YCR069W	109.466	112.75	140.933	111.12	CPR4	III	239055	240011	+	957	protein_coding	Peptidyl-prolyl cis-trans isomerase (cyclophilin), catalyzes the cis-trans isomerization of peptide bonds N-terminal to proline residues; has a potential role in the secretory pathway [Source:SGD;Acc:S000000665]	Pro_isomerase
YER090W	132.361	108.413	123.303	109.743	TRP2	V	337949	339472	+	1524	protein_coding	Anthranilate synthase, catalyzes the initial step of tryptophan biosynthesis, forms multifunctional hetero-oligomeric anthranilate synthase:indole-3-glycerol phosphate synthase enzyme complex with Trp3p [Source:SGD;Acc:S000000892]	-
YCL001W	94.7624	111.441	145.586	121.235	RER1	III	111916	112482	+	567	protein_coding	Protein involved in retention of membrane proteins, including Sec12p, in the ER; localized to Golgi; functions as a retrieval receptor in returning membrane proteins to the ER [Source:SGD;Acc:S000000507]	-
YOR101W	128.705	121.106	102.429	120.716	RAS1	XV	515244	516173	+	930	protein_coding	GTPase involved in G-protein signaling in the adenylate cyclase activating pathway, plays a role in cell proliferation; localized to the plasma membrane; homolog of mammalian RAS proto-oncogenes [Source:SGD;Acc:S000005627]	Ras
YNL308C	123.885	114.353	101.237	132.407	KRI1	XIV	54122	55897	-	1776	protein_coding	Essential nucleolar protein required for 40S ribosome biogenesis; physically and functionally interacts with Krr1p [Source:SGD;Acc:S000005252]	-
snR33	115.048	174.573	87.0355	94.9773	-	III	142364	142546	-	183	snoRNA	H/ACA box small nucleolar RNA (snoRNA); guides pseudouridylation of large subunit (LSU) rRNA at position U1042 [Source:SGD;Acc:S000007298]	-
YBL059C-A	98.5565	128.584	129.48	114.834	CMC2	II	110125	110539	-	330	protein_coding	Protein of the mitochondrial intermembrane space with a role in respiratory chain complex assembly or maintenance; contains twin Cx9C motifs that can form coiled coil-helix-coiled-coil helix fold [Source:SGD;Acc:S000007488]	-
YDR196C	105.677	129.093	136.273	100.213	CAB5	IV	850274	850999	-	726	protein_coding	Probable dephospho-CoA kinase (DPCK) that catalyzes the last step in coenzyme A biosynthesis; null mutant lethality is complemented by E. coli coaE (encoding DPCK); detected in purified mitochondria in high-throughput studies [Source:SGD;Acc:S000002604]	-
YDR368W	106.732	116.358	146.625	101.153	YPR1	IV	1213904	1214842	+	939	protein_coding	NADPH-dependent aldo-keto reductase, reduces multiple substrates including 2-methylbutyraldehyde and D,L-glyceraldehyde, expression is induced by osmotic and oxidative stress; functionally redundant with other aldo-keto reductases [Source:SGD;Acc:S000002776]	Aldo_ket_red
YDL121C	120.307	131.119	117.981	100.205	-	IV	245133	245582	-	450	protein_coding	Putative protein of unknown function; green fluorescent protein (GFP)-fusion protein localizes to the endoplasmic reticulum; YDL121C is not an essential protein [Source:SGD;Acc:S000002279]	-
YLL018C-A	145.38	94.0278	102.959	126.934	COX19	XII	108676	108972	-	297	protein_coding	Protein required for cytochrome c oxidase assembly, located in the cytosol and mitochondrial intermembrane space; putative copper metallochaperone that delivers copper to cytochrome c oxidase; contains twin cysteine-x9-cysteine motifs [Source:SGD;Acc:S000007245]	-
YCR084C	120.494	102.829	121.714	123.726	TUP1	III	260311	262452	-	2142	protein_coding	General repressor of transcription, forms complex with Cyc8p, involved in the establishment of repressive chromatin structure through interactions with histones H3 and H4, appears to enhance expression of some genes [Source:SGD;Acc:S000000680]	WD40
YBR199W	125.343	137.912	110.992	93.9543	KTR4	II	618909	620303	+	1395	protein_coding	Putative mannosyltransferase involved in protein glycosylation; member of the KRE2/MNT1 mannosyltransferase family [Source:SGD;Acc:S000000403]	-
YMR299C	127.742	118.21	125.748	96.3561	DYN3	XIII	864412	865350	-	939	protein_coding	Dynein light intermediate chain (LIC); localizes with dynein, null mutant is defective in nuclear migration [Source:SGD;Acc:S000004914]	-
YIL034C	116.882	95.6456	134.892	119.907	CAP2	IX	289226	290089	-	864	protein_coding	Beta subunit of the capping protein (CP) heterodimer (Cap1p and Cap2p) which binds to the barbed ends of actin filaments preventing further polymerization; localized predominantly to cortical actin patches [Source:SGD;Acc:S000001296]	-
YKL138C	110.837	101.94	136.648	117.826	MRPL31	XI	185286	185681	-	396	protein_coding	Mitochondrial ribosomal protein of the large subunit [Source:SGD;Acc:S000001621]	-
YDR476C	93.7986	110.031	132.88	130.488	-	IV	1410453	1411127	-	675	protein_coding	Putative protein of unknown function; green fluorescent protein (GFP)-fusion protein localizes to the endoplasmic reticulum; YDR476C is not an essential gene [Source:SGD;Acc:S000002884]	-
YFL017C	100.256	138.205	116.776	111.894	GNA1	VI	103983	104462	-	480	protein_coding	Evolutionarily conserved glucosamine-6-phosphate acetyltransferase required for multiple cell cycle events including passage through START, DNA synthesis, and mitosis; involved in UDP-N-acetylglucosamine synthesis, forms GlcNAc6P from AcCoA [Source:SGD;Acc:S000001877]	Acetyltransf_1
YBR159W	113.528	132.029	120.045	100.64	IFA38	II	558685	559728	+	1044	protein_coding	Microsomal beta-keto-reductase; contains oleate response element (ORE) sequence in the promoter region; mutants exhibit reduced VLCFA synthesis, accumulate high levels of dihydrosphingosine, phytosphingosine and medium-chain ceramides [Source:SGD;Acc:S000000363]	adh_short
YMR214W	92.6496	107.608	141.039	124.559	SCJ1	XIII	695350	696483	+	1134	protein_coding	One of several homologs of bacterial chaperone DnaJ, located in the ER lumen where it cooperates with Kar2p to mediate maturation of proteins [Source:SGD;Acc:S000004827]	DnaJ
YOR115C	119.642	123.541	114.182	108.477	TRS33	XV	538659	539465	-	807	protein_coding	One of 10 subunits of the transport protein particle (TRAPP) complex of the cis-Golgi which mediates vesicle docking and fusion; involved in endoplasmic reticulum (ER) to Golgi membrane traffic [Source:SGD;Acc:S000005641]	TRAPP_Bet3
YNL268W	108.48	128.164	109.69	119.414	LYP1	XIV	138550	140385	+	1836	protein_coding	Lysine permease; one of three amino acid permeases (Alp1p, Can1p, Lyp1p) responsible for uptake of cationic amino acids [Source:SGD;Acc:S000005212]	AA_permease
YLR460C	127.556	130.712	107.696	99.4354	-	XII	1059757	1060887	-	1131	protein_coding	Member of the quinone oxidoreductase family, up-regulated in response to the fungicide mancozeb; possibly up-regulated by iodine [Source:SGD;Acc:S000004452]	ADH_zinc_N
YGR029W	111.614	108.281	126.729	118.02	ERV1	VII	543553	544205	+	570	protein_coding	Flavin-linked sulfhydryl oxidase of the mitochondrial intermembrane space (IMS), oxidizes Mia40p as part of a disulfide relay system that promotes IMS retention of imported proteins; ortholog of human hepatopoietin (ALR) [Source:SGD;Acc:S000003261]	Evr1_Alr
YNL038W	109.343	134.49	113.863	106.932	GPI15	XIV	557020	557783	+	690	protein_coding	Protein involved in the synthesis of N-acetylglucosaminyl phosphatidylinositol (GlcNAc-PI), the first intermediate in the synthesis of glycosylphosphatidylinositol (GPI) anchors; homologous to the human PIG-H protein [Source:SGD;Acc:S000004983]	-
snR57	95.0035	106.81	134.585	127.964	-	XII	794937	795024	-	88	snoRNA	C/D box small nucleolar RNA (snoRNA), guides 2'-O-methylation of small subunit (SSU) rRNA at position G1572 [Source:SGD;Acc:S000006448]	-
YOR239W	106.602	104.776	137.945	114.707	ABP140	XV	784857	786744	+	1887	protein_coding	AdoMet-dependent tRNA methyltransferase and actin binding protein; C-terminal domain is responsible for 3-methylcytidine modification of residue 32 of the tRNA anticodon loop of tRNA-Thr and tRNA-Ser and contains an S-adenosylmethionine (AdoMet) bin /.../otif; N-terminal actin binding sequence interacts with actin filaments and localizes to actin patches and cables; N- and C-terminal domains are …	Methyltransf_12
YDR232W	121.3	92.8612	120.728	127.855	HEM1	IV	927452	929098	+	1647	protein_coding	5-aminolevulinate synthase, catalyzes the first step in the heme biosynthetic pathway; an N-terminal signal sequence is required for localization to the mitochondrial matrix; expression is regulated by Hap2p-Hap3p [Source:SGD;Acc:S000002640]	Aminotran_1_2
YHL034C	91.5291	112.898	137.228	120.99	SBP1	VIII	33193	34077	-	885	protein_coding	Putative RNA binding protein; involved in translational repression and found in cytoplasmic P bodies; found associated with small nucleolar RNAs snR10 and snR11 [Source:SGD;Acc:S000001026]	RRM_1
YBL006C	127.115	120.469	112.629	102.338	LDB7	II	216587	217129	-	543	protein_coding	Component of the RSC chromatin remodeling complex; interacts with Rsc3p, Rsc30p, Npl6p, and Htl1p to form a module important for a broad range of RSC functions [Source:SGD;Acc:S000000102]	-
YLR429W	110.243	97.2741	137.698	117.219	CRN1	XII	990777	992732	+	1956	protein_coding	Coronin, cortical actin cytoskeletal component that associates with the Arp2p/Arp3p complex to regulate its activity; plays a role in regulation of actin patch assembly [Source:SGD;Acc:S000004421]	-
YDR424C	116.938	113.92	105.942	125.296	DYN2	IV	1319387	1319841	-	279	protein_coding	Cytoplasmic light chain dynein, microtubule motor protein; proposed to be involved in the assembly of the nuclear pore complex [Source:SGD;Acc:S000002832]	-
YIL109C	106.831	104.247	133.783	117.092	SEC24	IX	157385	160165	-	2781	protein_coding	Component of the Sec23p-Sec24p heterodimer of the COPII vesicle coat, required for cargo selection during vesicle formation in ER to Golgi transport; homologous to Sfb2p and Sfb3p [Source:SGD;Acc:S000001371]	-
YLR064W	103.629	132.788	114.955	110.19	PER33	XII	265456	266277	+	822	protein_coding	Protein that localizes to the endoplasmic reticulum with some nuclear pore complex association; deletion extends chronological lifespan; highly conserved across species, orthologous to human TMEM33 and paralogous to Pom33p [Source:SGD;Acc:S000004054]	-
YHR068W	128.013	106.982	100.301	125.807	DYS1	VIII	232133	233296	+	1164	protein_coding	Deoxyhypusine synthase, catalyzes formation of deoxyhypusine, the first step in hypusine biosynthesis; triggers posttranslational hypusination of translation elongation factor eIF-5A and regulates its intracellular levels; tetrameric [Source:SGD;Acc:S000001110]	-
YOL002C	124.238	132.981	102.099	101.667	IZH2	XV	323411	324364	-	954	protein_coding	Plasma membrane protein involved in zinc homeostasis and osmotin-induced apoptosis; transcription regulated by Zap1p, zinc and fatty acid levels; similar to mammalian adiponectins; deletion increases sensitivity to elevated zinc [Source:SGD;Acc:S000005362]	-
YIL118W	103.566	140.668	120.289	95.8099	RHO3	IX	139752	140447	+	696	protein_coding	Non-essential small GTPase of the Rho/Rac subfamily of Ras-like proteins involved in the establishment of cell polarity; GTPase activity positively regulated by the GTPase activating protein (GAP) Rgd1p [Source:SGD;Acc:S000001380]	Ras
YDR373W	132.203	86.5697	120.185	121.332	FRQ1	IV	1222759	1223331	+	573	protein_coding	N-myristoylated calcium-binding protein that may have a role in intracellular signaling through its regulation of the phosphatidylinositol 4-kinase Pik1p; member of the recoverin/frequenin branch of the EF-hand superfamily [Source:SGD;Acc:S000002781]	-
YGR165W	92.8203	118.817	128.165	120.466	MRPS35	VII	829116	830153	+	1038	protein_coding	Mitochondrial ribosomal protein of the small subunit; null mutant does not grow on glycerol, is sensitive to 2,4-dichlorophenol, and accumulates large lipid droplets [Source:SGD;Acc:S000003397]	-
YAL025C	139.704	107.129	84.2513	129.178	MAK16	I	100225	101145	-	921	protein_coding	Essential nuclear protein, constituent of 66S pre-ribosomal particles; required for maturation of 25S and 5.8S rRNAs; required for maintenance of M1 satellite double-stranded RNA of the L-A virus [Source:SGD;Acc:S000000023]	-
YDR237W	124.805	113.051	113.889	108.392	MRPL7	IV	936615	937493	+	879	protein_coding	Mitochondrial ribosomal protein of the large subunit; MRPL7 produces both YmL5 and YmL7, which are two different modified forms of the same protein [Source:SGD;Acc:S000002645]	-
YGL005C	87.0866	110.344	151.022	111.559	COG7	VII	489708	490547	-	840	protein_coding	Component of the conserved oligomeric Golgi complex (Cog1p through Cog8p), a cytosolic tethering complex that functions in protein trafficking to mediate fusion of transport vesicles to Golgi compartments [Source:SGD;Acc:S000002973]	-
YBR015C	123.977	109.026	111.86	114.895	MNN2	II	267710	269503	-	1794	protein_coding	Alpha-1,2-mannosyltransferase, responsible for addition of the first alpha-1,2-linked mannose to form the branches on the mannan backbone of oligosaccharides, localizes to an early Golgi compartment [Source:SGD;Acc:S000000219]	-
YGR137W	100.324	127.497	120.477	110.846	-	VII	762888	763262	+	375	protein_coding	Dubious open reading frame unlikely to encode a functional protein, based on available experimental and comparative sequence data [Source:SGD;Acc:S000003369]	-
YOR254C	102.569	111.472	126.086	118.836	SEC63	XV	805032	807023	-	1992	protein_coding	Essential subunit of Sec63 complex (Sec63p, Sec62p, Sec66p and Sec72p); with Sec61 complex, Kar2p/BiP and Lhs1p forms a channel competent for SRP-dependent and post-translational SRP-independent protein targeting and import into the ER [Source:SGD;Acc:S000005780]	DnaJ
YKL172W	122.759	116.491	88.2634	131.437	EBP2	XI	125759	127042	+	1284	protein_coding	Required for 25S rRNA maturation and 60S ribosomal subunit assembly; localizes to the nucleolus and in foci along nuclear periphery; constituent of 66S pre-ribosomal particles; cooperates with Rrs1p and Mps3p to mediate telomere clustering by bindin /.../p, but is not involved in telomere tethering [Source:SGD;Acc:S000001655]	-
YMR148W	119.062	145.248	113.748	80.8335	OSW5	XIII	560366	560812	+	447	protein_coding	Protein of unknown function that may play a role in spore wall assembly; predicted to contain an N-terminal transmembrane domain; osw5 null mutant spores exhibit increased spore wall permeability and sensitivity to beta-glucanase digestion [Source:SGD;Acc:S000004756]	-
YPL087W	94.1	108.036	158.928	97.8176	YDC1	XVI	383455	384408	+	954	protein_coding	Alkaline dihydroceramidase, involved in sphingolipid metabolism; preferentially hydrolyzes dihydroceramide to a free fatty acid and dihydrosphingosine; has a minor reverse activity [Source:SGD;Acc:S000006008]	-
YOR015W	116.257	100.513	120.676	121.04	-	XV	359993	360352	+	360	protein_coding	Dubious open reading frame unlikely to encode a functional protein, based on available experimental and comparative sequence data [Source:SGD;Acc:S000005541]	-
YKL176C	120.423	127.712	100.478	109.575	LST4	XI	115500	117986	-	2487	protein_coding	Protein possibly involved in a post-Golgi secretory pathway; required for the transport of nitrogen-regulated amino acid permease Gap1p from the Golgi to the cell surface [Source:SGD;Acc:S000001659]	-
YDR357C	95.4619	105.276	150.935	106.412	CNL1	IV	1189199	1189567	-	369	protein_coding	Protein of unknown function; likely member of BLOC complex involved in endosomal cargo sorting; null mutant is sensitive to drug inducing secretion of vacuolar cargo; green fluorescent protein (GFP)-fusion protein localizes to the cytoplasm [Source:SGD;Acc:S000002765]	-
YCR060W	111.21	125.641	111.519	109.577	TAH1	III	224399	224734	+	336	protein_coding	HSP90 cofactor; interacts with Hsp82p, Pih1p, Rvb1 and Rvb2, contains a single TPR domain with at least two TPR motifs [Source:SGD;Acc:S000000656]	-
YOR271C	108.534	123.902	106.405	118.718	FSF1	XV	831059	832042	-	984	protein_coding	Putative protein, predicted to be an alpha-isopropylmalate carrier; belongs to the sideroblastic-associated protein family; non-tagged protein is detected in purified mitochondria; likely to play a role in iron homeostasis [Source:SGD;Acc:S000005797]	-
YGL204C	118.281	133.342	124.788	81.1202	-	VII	111700	112005	-	306	protein_coding	Dubious open reading frame unlikely to encode a functional protein, based on available experimental and comparative sequence data [Source:SGD;Acc:S000003172]	-
YGL080W	136.07	112.672	118.596	89.5734	FMP37	VII	358636	359028	+	393	protein_coding	Putative protein of unknown function; highly conserved across species and orthologous to human gene BRP44L; the authentic, non-tagged protein is detected in highly purified mitochondria in high-throughput studies [Source:SGD;Acc:S000003048]	-
YDR320C-A	112.43	130.99	112.589	100.827	DAD4	IV	1108280	1108498	-	219	protein_coding	Essential subunit of the Dam1 complex (aka DASH complex), couples kinetochores to the force produced by MT depolymerization thereby aiding in chromosome segregation; is transferred to the kinetochore prior to mitosis [Source:SGD;Acc:S000007604]	-
YNL141W	138.87	81.9653	85.2783	150.585	AAH1	XIV	359596	360639	+	1044	protein_coding	Adenine deaminase (adenine aminohydrolase), converts adenine to hypoxanthine; involved in purine salvage; transcriptionally regulated by nutrient levels and growth phase; Aah1p degraded upon entry into quiescence via SCF and the proteasome [Source:SGD;Acc:S000005085]	-
YPL160W	122.468	117.477	96.999	119.192	CDC60	XVI	246990	250262	+	3273	protein_coding	Cytosolic leucyl tRNA synthetase, ligates leucine to the appropriate tRNA [Source:SGD;Acc:S000006081]	-
YLR199C	103.182	114.351	137.3	101.161	PBA1	XII	547853	548769	-	831	protein_coding	Protein involved in 20S proteasome assembly; forms a heterodimer with Add66p that binds to proteasome precursors; similar to human PAC1 constituent of the PAC1-PAC2 complex involved in proteasome assembly [Source:SGD;Acc:S000004189]	-
YOR151C	119.821	117.917	109.295	108.911	RPB2	XV	612997	616671	-	3675	protein_coding	RNA polymerase II second largest subunit B150, part of central core; similar to bacterial beta subunit [Source:SGD;Acc:S000005677]	RNA_pol_Rpb2_6
YJR058C	73.3663	146.107	144.411	91.8554	APS2	X	544732	545175	-	444	protein_coding	Small subunit of the clathrin-associated adaptor complex AP-2, which is involved in protein sorting at the plasma membrane; related to the sigma subunit of the mammalian plasma membrane clathrin-associated protein (AP-2) complex [Source:SGD;Acc:S000003819]	-
YBR034C	120.506	112.191	90.8362	132.15	HMT1	II	304930	305976	-	1047	protein_coding	Nuclear SAM-dependent mono- and asymmetric arginine dimethylating methyltransferase that modifies hnRNPs, including Npl3p and Hrp1p, affecting their activity and nuclear export; methylates U1 snRNP protein Snp1p and ribosomal protein Rps2p [Source:SGD;Acc:S000000238]	-
snR11	143.251	141.514	98.9334	71.3528	-	XIII	652275	652532	+	258	snoRNA	H/ACA box small nucleolar RNA (snoRNA); guides pseudouridylation of large subunit (LSU) rRNA at position U2416 [Source:SGD;Acc:S000007293]	-
YDR339C	104.906	122.96	106.936	120.167	FCF1	IV	1149951	1150520	-	570	protein_coding	Putative PINc domain nuclease required for early cleavages of 35S pre-rRNA and maturation of 18S rRNA; component of the SSU (small subunit) processome involved in 40S ribosomal subunit biogenesis; copurifies with Faf1p [Source:SGD;Acc:S000002747]	-
YOL123W	128.349	124.403	108.874	92.887	HRP1	XV	87844	89448	+	1605	protein_coding	Subunit of cleavage factor I, a five-subunit complex required for the cleavage and polyadenylation of pre-mRNA 3' ends; RRM-containing heteronuclear RNA binding protein and hnRNPA/B family member that binds to poly (A) signal sequences [Source:SGD;Acc:S000005483]	RRM_1
YGR147C	121.299	116.12	114.523	102.551	NAT2	VII	786054	786920	-	867	protein_coding	Protein with an apparent role in acetylation of N-terminal methionine residues [Source:SGD;Acc:S000003379]	-
YOL020W	118.862	119.168	103.907	112.314	TAT2	XV	286172	287950	+	1779	protein_coding	High affinity tryptophan and tyrosine permease, overexpression confers FK506 and FTY720 resistance [Source:SGD;Acc:S000005380]	AA_permease
YNL220W	73.7647	69.6458	230.704	78.7799	ADE12	XIV	234413	235714	+	1302	protein_coding	Adenylosuccinate synthase, catalyzes the first step in synthesis of adenosine monophosphate from inosine 5'monophosphate during purine nucleotide biosynthesis; exhibits binding to single-stranded autonomously replicating (ARS) core sequence [Source:SGD;Acc:S000005164]	-
YDR367W	130.505	108.418	122.105	91.8186	KEI1	IV	1212848	1213614	+	666	protein_coding	Component of inositol phosphorylceramide (IPC) synthase; forms a complex with Aur1p and regulates its activity; required for IPC synthase complex localization to the Golgi; post-translationally processed by Kex2p; KEI1 is an essential gene [Source:SGD;Acc:S000002775]	-
YDL130W-A	95.9002	106.165	166.645	83.1009	STF1	IV	229171	229431	+	261	protein_coding	Protein involved in regulation of the mitochondrial F1F0-ATP synthase; Stf1p and Stf2p may act as stabilizing factors that enhance inhibitory action of the Inh1p protein [Source:SGD;Acc:S000007232]	-
YDL085C-A	82.4998	136.484	126.514	105.962	-	IV	302464	302670	-	207	protein_coding	Putative protein of unknown function; green fluorescent protein (GFP)-fusion protein localizes to the cytoplasm and nucleus [Source:SGD;Acc:S000007588]	-
YDR098C	115.501	107.776	115.07	112.072	GRX3	IV	644178	645035	-	858	protein_coding	Hydroperoxide and superoxide-radical responsive glutathione-dependent oxidoreductase; monothiol glutaredoxin subfamily member along with Grx4p and Grx5p; protects cells from oxidative damage [Source:SGD;Acc:S000002505]	-
YPR033C	127.646	99.7232	106.672	116.299	HTS1	XVI	637379	639019	-	1641	protein_coding	Cytoplasmic and mitochondrial histidine tRNA synthetase; efficient mitochondrial localization requires both a presequence and an amino-terminal sequence; mutations in human ortholog HARS2 are associated with Perrault syndrome [Source:SGD;Acc:S000006237]	HGTP_anticodon
YJR001W	124.837	127.193	100.406	97.5955	AVT1	X	436802	438610	+	1809	protein_coding	Vacuolar transporter, imports large neutral amino acids into the vacuole; member of a family of seven S. cerevisiae genes (AVT1-7) related to vesicular GABA-glycine transporters [Source:SGD;Acc:S000003761]	Aa_trans
YCR053W	116.704	124.311	111.318	97.2865	THR4	III	216697	218241	+	1545	protein_coding	Threonine synthase, conserved protein that catalyzes formation of threonine from O-phosphohomoserine; expression is regulated by the GCN4-mediated general amino acid control pathway [Source:SGD;Acc:S000000649]	PALP
YOL049W	124.888	106.012	118.424	99.6452	GSH2	XV	238619	240094	+	1476	protein_coding	Glutathione synthetase, catalyzes the ATP-dependent synthesis of glutathione (GSH) from gamma-glutamylcysteine and glycine; induced by oxidative stress and heat shock [Source:SGD;Acc:S000005409]	-
YGR240C-A	116.158	148.397	89.1464	95.2409	-	VII	974577	974777	-	201	protein_coding	Putative protein of unknown function; identified by fungal homology and RT-PCR [Source:SGD;Acc:S000028551]	-
YBR254C	120.396	129.963	94.7512	103.762	TRS20	II	723736	724263	-	528	protein_coding	One of 10 subunits of the transport protein particle (TRAPP) complex of the cis-Golgi which mediates vesicle docking and fusion; mutations in the human homolog cause the spondyloepiphyseal dysplasia tarda (SEDL) disorder [Source:SGD;Acc:S000000458]	-
YHR067W	98.75	80.5624	160.779	108.607	HTD2	VIII	230970	231812	+	843	protein_coding	Mitochondrial 3-hydroxyacyl-thioester dehydratase involved in fatty acid biosynthesis, required for respiratory growth and for normal mitochondrial morphology [Source:SGD;Acc:S000001109]	-
YGL161C	115.779	142.205	106.422	84.1191	YIP5	VII	199210	200142	-	933	protein_coding	Protein that interacts with Rab GTPases, localized to late Golgi vesicles; computational analysis of large-scale protein-protein interaction data suggests a possible role in vesicle-mediated transport [Source:SGD;Acc:S000003129]	-
YDL202W	116.637	105.62	114.555	111.433	MRPL11	IV	98475	99224	+	750	protein_coding	Mitochondrial ribosomal protein of the large subunit [Source:SGD;Acc:S000002361]	-
YKL210W	110.94	123.115	112.127	101.949	UBA1	XI	39163	42237	+	3075	protein_coding	Ubiquitin activating enzyme (E1), involved in ubiquitin-mediated protein degradation and essential for viability [Source:SGD;Acc:S000001693]	-
YBR072W	50.7404	83.7291	224.223	89.3428	HSP26	II	382030	382674	+	645	protein_coding	Small heat shock protein (sHSP) with chaperone activity; forms hollow, sphere-shaped oligomers that suppress unfolded proteins aggregation; oligomer activation requires heat-induced conformational change; also has mRNA binding activity [Source:SGD;Acc:S000000276]	-
snR46	119.551	172.371	84.7372	70.8307	-	VII	545370	545566	+	197	snoRNA	H/ACA box small nucleolar RNA (snoRNA); guides pseudouridylation of large subunit (LSU) rRNA at position U2865 [Source:SGD;Acc:S000006506]	-
[truncated: 5,876 more rows]
