# Supplementary material for: CRISPR-associated type V proteins as a tool for controlling mRNA stability in S. cerevisiae synthetic gene circuits
Source: Nucleic Acids Res. 2023 Jan 18;51(3):1473–87. doi: 10.1093/nar/gkac1270 (PMC9943656; doi:10.1093/nar/gkac1270)
Supplement: gkac1270_Supplemental_Files [file gkac1270_supplemental_files.zip › LY-MAM-SupplementaryMaterialExcelSheets.xlsx]

## Sheet: sheet 1, plasmid 
Name	Content	Vector	Marker	Source
pMM390	pCYC1min-yEGFP-TAA-FnCas12a Rs1_D-CYC1t	pRSII404	TRP1	Genewiz
pMM389	pCYC1min-yEGFP-TAA-FnCas12a Rs5-Rs9_D-CYC1t	pRSII404	TRP1	Genewiz
pMM493	pCYC1min-yEGFP-TAA-FnCas12a Rs1-9_D-CYC1t	pRSII405	LEU2	Genewiz
pMM391	pCYC1min-yEGFP-TAA-LbCas12a RLsH_D-CYC1t	pRSII404	TRP1	Genewiz
pMM393	pCYC1min-yEGFP-TAA-LbCas12a RLs5-RsL9_D-CYC1t	pRSII404	TRP1	Genewiz
pMM494	pCYC1min-yEGFP-TAA-LbCas12a RLs1-9_D-CYC1t	pRSII405	LEU2	Genewiz
pMM495	pTEF2-FnCas12a Rs3_D-ATG-yEGFP-CYC1t	pRSII405	LEU2	Genewiz
pMM378	pGPD-HisTag-bac_dFnCas12a-CYC1t	pRSII406	URA3	Our lab
pMM379	pGPD-HisTag-bac_dLbCas12a-CYC1t	pRSII406	URA3	Our lab
pMM607	pGPD-HisTag-BamHI-yo_dFnCas12a-XhoI-CYC1t	pRSII406	URA3	Our lab
pMM608	pGPD-HisTag-BamHI-yo_dLbCas12a-XhoI-CYC1t	pRSII406	URA3	Our lab
pMM879	pGPD-ATG-NLS-GS-HIStag-GS-BamHI-yo_dLbCas12a-XhoI-GS-NLS-TAA-CYC1t	pRSII406	URA3	Our lab
pMM880	pGPD-ATG-NLS-GS-HIStag-GS-BamHI-yo_dAsCas12a-XhoI-GS-NLS-TAA-CYC1t	pRSII406	URA3	Our lab
pMM915	pGPD-ATG-NLS-GS-HIStag-GS-BamHI-yo_dMbCas12a-XhoI-GS-NLS-TAA-CYC1t	pRSII406	URA3	Our lab
pMM939	pGPD-ATG-NLS-GS-HIStag-GS-BamHI-yo_LbCas12a-XhoI-GS-NLS-TAA-CYC1t	pRSII406	URA3	Our lab
pMM813	pGPD-ATG-NLS-GS-HIStag-GS-yo_LwaCas13a-GS-NLS-TAA-CYC1t	pRSII406	URA3	Our lab
pMM882	pSNR52-DR(LbCas12a)-sgRNA for gene editing-SUP4t	pRSII404	TRP1	Our lab
pMM784	pGAL1-ATG_NLS_GS_HIStag_GS-BamHI-yo_AcrVA1-XhoI_GS_NLS_TAA-CYC1t	pRSII403	HIS3	Our lab
pMM937	pGPD-ATG_NLS_GS_FLAGtag_GS-BamHI-yo_AcrVA4-XhoI_GS_NLS_TAA-CYC1t	pRSII403	HIS3	Our lab
pMM987	pTEF1-ATG_NLS_GS_FLAGtag_GS-BamHI-yo_AcrVA5-XhoI_GS_NLS_TAA-CYC1t	pRSII403	HIS3	Our lab
pMM1222	pGPD-BamHl-Cas-phi-2xSV40_NLS-6xHistag-TAA-Xhol-CYC1t	pRSII406	URA3	This study
pMM1377	pCYC1min-yEGFP-TAA-FnCas12a Rs5-Rs9_D-CYC1t	pRSII405	LEU2	This study
pMM1378	pCYC1min-yEGFP-TAA-FnCas12a Rs1_D-CYC1t	pRSII405	LEU2	This study
pMM1382	pCYC1min-yEGFP-TAA-LbCas12a RLsH_D-CYC1t	pRSII405	LEU2	This study
MM1383	pCYC1min-yEGFP-TAA-LbCas12a RLs5-RsL9_D-CYC1t	pRSII405	LEU2	This study
pMM1398	pCYC1min-yEGFP-TAA-enAsCas12a RAs3_D-CYC1t	pRSII405	LEU2	This study
pMM1399	pCYC1min-yEGFP-TAA-Random spacer-CYC1t	pRSII405	LEU2	This study
pMM1441	pTEF2-5'_UTR_repeat_AsCas12a-spacer-yEGFPgg-CYC1t	pRSII405	LEU2	This study
pMM1442	pTEF2-5'_UTR_repeat_LbCas12a-spacer-yEGFPgg-CYC1t	pRSII405	LEU2	This study
pMM1443	pGPD-HisTag-BamHI-yo_denAs-XhoI-CYC1t	pRSII406	URA3	This study
pMM1444	pGPD-ATG-NLS-GS-HIStag-GS-BamHI-yo_dFn-Xhol-GS-NLS-TAA-CYC1t	pRSII406	URA3	This study
pMM1450	pGPD-ATG-NES-GS-HIStag-GS-BamHI-yo_dFn-Xhol-GS-NES-TAA-CYC1t	pRSII406	URA3	This study
pMM1451	pGPD-ATG-NES-GS-HIStag-GS-BamHI-yo_denAs-Xhol-GS-NES-TAA-CYC1t	pRSII406	URA3	This study
pMM1452	pGPD-ATG-NES-GS-HIStag-GS-BamHI-yo_dLb-Xhol-GS-NES-TAA-CYC1t	pRSII406	URA3	This study
pMM1469	pCUP1-ATG-NES-GS-HIStag-GS-BamHI-yo_denAs-Xhol-GS-NES-TAA-CYC1t	pRSII406	URA3	This study
pMM1470	pCUP1-ATG-NES-GS-HIStag-GS-BamHI-yo_dLb-Xhol-GS-NES-TAA-CYC1t	pRSII406	URA3	This study
pMM1471	pCUP1-ATG-NES-GS-HIStag-GS-BamHI-yo_dFn-Xhol-GS-NES-TAA-CYC1t	pRSII406	URA3	This study
pMM1475	pCYC1min-yEGFP-TAA-Cas phi 2_DR-CYC1t	pRSII405	LEU2	This study
pMM1477	pCYC1min-yEGFP-TAA-MbCas12a_DR-CYC1t	pRSII405	LEU2	This study
pMM1482	pRSII406-pGPD-ATG-NES-GS-HIStag-GS-BamHI-yo_Cas phi 2-Xhol-GS-NES-TAA-CYC1t	pRSII406	URA3	This study
pMM1483	pMM406-pGPD-HisTag-BamHI-yo_Cas phi 2-XhoI-CYC1t	pRSII406	URA3	This study
pMM1484	pRSII406-pGPD-ATG-NES-GS-HIStag-GS-BamHI-yo_dMbCas12a-Xhol-GS-NES-TAA-CYC1t	pRSII406	URA3	This study
pMM1485	pGPD-HisTag-BamHI-yo_dMbCas12a-XhoI-CYC1t	pRSII406	URA3	This study
pMM1490	pTEF2-5'_UTR_repeat_LwaCas13a-spacer-yEGFPgg-CYC1t	pRSII405	LEU2	This study
pMM1491	pGPD-HisTag-BamHI-yo_LwaCas13a-XhoI-CYC1t	pRSII406	URA3	This study
pMM1492	pGPD-ATG-NES-GS-HIStag-GS-BamHI-yo_LwaCas13a-Xhol-GS-NES-TAA-CYC1t	pRSII406	URA3	This study
pMM1496	pGPD-ATG-NES-GS-HIStag-GS-BamHI-yo_dLb_N406-E(leucine zipper)-TGUO1	pRSII403	HIS3	This study
pMM1497	pGPD-Sall-R (leucine zipper)-yo_dLb_N407-Xhol-GS-NES-TAA-CYC1t	pRSII406	URA3	This study
pMM1498	pCUP1-ATG-NES-GS-HIStag-GS-BamHI-yo_dLb_N406-E(leucine zipper)-TGUO1	pRSII403	HIS3	This study
pMM1499	pGAL1-Sall-R (leucine zipper)-yo_dLb_N407-Xhol-GS-NES-TAA-CYC1t	pRSII406	URA3	This study
pMM1212	pSNR52-crRNA_12nt_Re (for Cas-phi)-SUP4t	pRSII405	LEU2	This study
pMM1265	pSNR52-g1_sp_15nt_Cas phi-ed-SUP4t	pRSII405	LEU2	This study
pMM1245	pSNR52-sp_18nt_Cas phi-ed-SUP4t	pRSII405	LEU2	This study
pMM1213	pSNR52-crRNA_20nt_ed (for Cas-phi)-SUP4t	pRSII405	LEU2	This study
pMM1246	pSNR52-sp_22nt_Cas phi-ed-SUP4t	pRSII405	LEU2	This study
pMM1247	pSNR52-sp_23nt_Cas phi-ed-SUP4t	pRSII405	LEU2	This study
pMM1238	pSNR52-TU_gRNA-Cas phi-ed_25nt _Cas phi-SUP4t	pRSII405	LEU2	This study
pMM1261	pSNR52-g2_Cas phi-SUP4t	pRSII405	LEU2	This study
pMM1262	pSNR52-g3_Cas phi-SUP4t	pRSII405	LEU2	This study
pMM1270	pSNR52-g4_Cas phi-SUP4t	pRSII405	LEU2	This study
pMM1263	pSNR52-g5_Cas phi-SUP4t	pRSII405	LEU2	This study
pMM1264	pSNR52-g6_Cas phi-SUP4t	pRSII405	LEU2	This study
pMM1275	pSNR52-g7_Cas phi-SUP4t	pRSII405	LEU2	This study
pMM1276	pSNR52-g8_Cas phi-SUP4t	pRSII405	LEU2	This study
pMM1278	pSNR52-g9_Cas phi-SUP4t	pRSII405	LEU2	This study
pMM1277	pSNR52-g10_Cas phi-SUP4t	pRSII405	LEU2	This study
pMM1256	pSNR52-g2_LbCas12a-SUP4t	pRSII405	LEU2	This study
pMM1257	pSNR52-g3_LbCas12a-SUP4t	pRSII405	LEU2	This study
pMM1258	pSNR52-g4_LbCas12a-SUP4t	pRSII405	LEU2	This study
pMM1259	pSNR52-g5_LbCas12a-SUP4t	pRSII405	LEU2	This study
pMM1260	pSNR52-g6_LbCas12a-SUP4t	pRSII405	LEU2	This study
pMM1547	pTEF2-Fn_Rs-yo_TtLcc1-CYC1t_ATC	pRSII405	LEU2	This study
pMM1574	pMET25-ATG-NES-GS-HIStag-GS-BamHI-yo_denAs-Xhol-GS-NES-TAA-CYC1t	pRSII406	URA3	This study
pMM1575	pMET25-Sall-R (leucine zipper)-yo_dLb_N407-Xhol-GS-NES-TAA-CYC1t	pRSII406	URA3	This study

## Sheet: sheet 2, yeast strains
Name	Genotype	Source
byMM584	CEN.PK2-1C (MATa; his3D1; leu2-3_112; ura3-52; trp1-289; MAL2-8c; SUC2)	Our lab
byMM1494	byMM584 pMM493::Leu2	This study
byMM1495	byMM584 pMM494::Leu2	This study
byMM1496	byMM584 pMM1377::Leu2	This study
byMM1497	byMM584 pMM1378::Leu2	This study
byMM1498	byMM584 pMM1382::Leu2	This study
byMM1499	byMM584 pMM1383::Leu2	This study
byMM1500	byMM584 pMM493::Leu2 pMM607::Ura3	This study
byMM1501	byMM584 pMM493::Leu2 pMM608::Ura3	This study
byMM1502	byMM584 pMM493::Leu2 pMM879::Ura3	This study
byMM1503	byMM584 pMM493::Leu2 pMM880::Ura3	This study
byMM1504	byMM584 pMM493::Leu2 pMM939::Ura3	This study
byMM1505	byMM584 pMM493::Leu2 pMM878::Ura3	This study
byMM1506	byMM584 pMM494::Leu2 pMM877::Ura3	This study
byMM1507	byMM584 pMM493::Leu2 pMM378::Ura3	This study
byMM1508	byMM584 pMM493::Leu2 pMM379::Ura3	This study
byMM1509	byMM584 pMM494::Leu2 pMM378::Ura3	This study
byMM1510	byMM584 pMM494::Leu2 pMM379::Ura3	This study
byMM1511	byMM584 pMM494::Leu2 pMM607::Ura3	This study
byMM1512	byMM584 pMM494::Leu2 pMM608::Ura3	This study
byMM1513	byMM584 pMM494::Leu2 pMM879::Ura3	This study
byMM1514	byMM584 pMM494::Leu2 pMM880::Ura3	This study
byMM1515	byMM584 pMM494::Leu2 pMM939::Ura3	This study
byMM1516	byMM584 pMM1377::Leu2 pMM378::Ura3	This study
byMM1517	byMM584 pMM1377::Leu2 pMM379::Ura3	This study
byMM1518	byMM584 pMM1377::Leu2 pMM607::Ura3	This study
byMM1519	byMM584 pMM1377::Leu2 pMM608::Ura3	This study
byMM1520	byMM584 pMM1377::Leu2 pMM879::Ura3	This study
byMM1521	byMM584 pMM1377::Leu2 pMM880::Ura3	This study
byMM1522	byMM584 pMM1377::Leu2 pMM939::Ura3	This study
byMM1523	byMM584 pMM1377::Leu2 pMM878::Ura3	This study
byMM1524	byMM584 pMM1377::Leu2 pMM880::Ura3 pMM784::His3	This study
byMM1525	byMM584 pMM1378::Leu2 pMM378::Ura3	This study
byMM1526	byMM584 pMM1378::Leu2 pMM379::Ura3	This study
byMM1527	byMM584 pMM1378::Leu2 pMM607::Ura3	This study
byMM1528	byMM584 pMM1378::Leu2 pMM608::Ura3	This study
byMM1529	byMM584 pMM1378::Leu2 pMM879::Ura3	This study
byMM1530	byMM584 pMM1378::Leu2 pMM880::Ura3	This study
byMM1531	byMM584 pMM1378::Leu2 pMM939::Ura3	This study
byMM1532	byMM584 pMM1382::Leu2 pMM378::Ura3	This study
byMM1533	byMM584 pMM1382::Leu2 pMM379::Ura3	This study
byMM1534	byMM584 pMM1382::Leu2 pMM607::Ura3	This study
byMM1535	byMM584 pMM1382::Leu2 pMM608::Ura3	This study
byMM1536	byMM584 pMM1382::Leu2 pMM879::Ura3	This study
byMM1537	byMM584 pMM1382::Leu2 pMM880::Ura3	This study
byMM1538	byMM584 pMM1382::Leu2 pMM939::Ura3	This study
byMM1539	byMM584 pMM1399::Leu2	This study
byMM1540	byMM584 pMM1398::Leu2	This study
byMM1541	byMM584 pMM1383::Leu2 pMM378::Ura3	This study
byMM1542	byMM584 pMM1383::Leu2 pMM379::Ura3	This study
byMM1543	byMM584 pMM1383::Leu2 pMM607::Ura3	This study
byMM1544	byMM584 pMM1383::Leu2 pMM608::Ura3	This study
byMM1545	byMM584 pMM1383::Leu2 pMM879::Ura3	This study
byMM1546	byMM584 pMM1383::Leu2 pMM880::Ura3	This study
byMM1547	byMM584 pMM1383::Leu2 pMM939::Ura3	This study
byMM1548	byMM584 pMM1383::Leu2 pMM877::Ura3	This study
byMM1549	byMM584 pMM1383::Leu2 pMM879::Ura3 pMM987::His3	This study
byMM1550	byMM584 pMM1383::Leu2 pMM378::Ura3 pMM784::His3	This study
byMM1551	byMM584 pMM1383::Leu2 pMM378::Ura3 pMM937::His3	This study
byMM1552	byMM584 pMM1398::Leu2 pMM878::Ura3	This study
byMM1553	byMM584 pMM1399::Leu2 pMM378::Ura3	This study
byMM1554	byMM584 pMM1399::Leu2 pMM379::Ura3	This study
byMM1555	byMM584 pMM1399::Leu2 pMM607::Ura3	This study
byMM1556	byMM584 pMM1399::Leu2 pMM608::Ura3	This study
byMM1557	byMM584 pMM1399::Leu2 pMM879::Ura3	This study
byMM1558	byMM584 pMM1399::Leu2 pMM880::Ura3	This study
byMM1559	byMM584 pMM1399::Leu2 pMM939::Ura3	This study
byMM1560	byMM584 pMM1398::Leu2 pMM607::Ura3	This study
byMM1561	byMM584 pMM1398::Leu2 pMM608::Ura3	This study
byMM1562	byMM584 pMM1398::Leu2 pMM879::Ura3	This study
byMM1563	byMM584 pMM1398::Leu2 pMM880::Ura3	This study
byMM1564	byMM584 pMM1398::Leu2 pMM877::Ura3	This study
byMM1565	byMM584 pMM495::Leu2	This study
byMM1566	byMM584 pMM495::Leu2 pMM607::Ura3	This study
byMM1567	byMM584 pMM495::Leu2 pMM608::Ura3	This study
byMM1568	byMM584 pMM495::Leu2 pMM879::Ura3	This study
byMM1569	byMM584 pMM495::Leu2 pMM880::Ura3	This study
byMM1570	byMM584 pMM495::Leu2 pMM877::Ura3	This study
byMM1571	byMM584 pMM495::Leu2 pMM878::Ura3	This study
byMM1572	byMM584 pMM1441::Leu2	This study
byMM1573	byMM584 pMM1442::Leu2	This study
byMM1574	byMM584 pMM1377::Leu2 pMM1443::Ura3	This study
byMM1575	byMM584 pMM1377::Leu2 pMM1444::Ura3	This study
byMM1576	byMM584 pMM1377::Leu2 pMM1450::Ura3	This study
byMM1577	byMM584 pMM1377::Leu2 pMM1451::Ura3	This study
byMM1578	byMM584 pMM1377::Leu2 pMM1452::Ura3	This study
byMM1579	byMM584 pMM1383::Leu2 pMM1443::Ura3	This study
byMM1580	byMM584 pMM1383::Leu2 pMM1444::Ura3	This study
byMM1581	byMM584 pMM1383::Leu2 pMM1450::Ura3	This study
byMM1582	byMM584 pMM1383::Leu2 pMM1451::Ura3	This study
byMM1583	byMM584 pMM1383::Leu2 pMM1452::Ura3	This study
byMM1584	byMM584 pMM1383::Leu2 pMM815::Ura3	This study
byMM1585	byMM584 pMM1398::Leu2 pMM1443::Ura3	This study
byMM1586	byMM584 pMM1398::Leu2 pMM1444::Ura3	This study
byMM1587	byMM584 pMM1398::Leu2 pMM1450::Ura3	This study
byMM1588	byMM584 pMM1398::Leu2 pMM1451::Ura3	This study
byMM1589	byMM584 pMM1398::Leu2 pMM1452::Ura3	This study
byMM1590	byMM584 pMM495::Leu2 pMM1443::Ura3	This study
byMM1591	byMM584 pMM495::Leu2 pMM1444::Ura3	This study
byMM1592	byMM584 pMM495::Leu2 pMM1450::Ura3	This study
byMM1593	byMM584 pMM1441::Leu2 pMM1451::Ura3	This study
byMM1594	byMM584 pMM495::Leu2 pMM1451::Ura3	This study
byMM1595	byMM584 pMM495::Leu2 pMM1452::Ura3	This study
byMM1596	byMM584 pMM1441::Leu2 pMM607::Ura3	This study
byMM1597	byMM584 pMM1441::Leu2 pMM608::Ura3	This study
byMM1598	byMM584 pMM1441::Leu2 pMM879::Ura3	This study
byMM1599	byMM584 pMM1441::Leu2 pMM880::Ura3	This study
byMM1600	byMM584 pMM1441::Leu2 pMM1443::Ura3	This study
byMM1601	byMM584 pMM1441::Leu2 pMM1444::Ura3	This study
byMM1602	byMM584 pMM1441::Leu2 pMM1450::Ura3	This study
byMM1603	byMM584 pMM1441::Leu2 pMM1452::Ura3	This study
byMM1604	byMM584 pMM1442::Leu2 pMM607::Ura3	This study
byMM1605	byMM584 pMM1442::Leu2 pMM608::Ura3	This study
byMM1606	byMM584 pMM1442::Leu2 pMM879::Ura3	This study
byMM1607	byMM584 pMM1442::Leu2 pMM880::Ura3	This study
byMM1608	byMM584 pMM1442::Leu2 pMM1443::Ura3	This study
byMM1609	byMM584 pMM1442::Leu2 pMM1444::Ura3	This study
byMM1610	byMM584 pMM1442::Leu2 pMM1450::Ura3	This study
byMM1611	byMM584 pMM1442::Leu2 pMM1451::Ura3	This study
byMM1612	byMM584 pMM1442::Leu2 pMM1452::Ura3	This study
byMM1613	byMM584 pMM1399::Leu2 pMM1443::Ura3	This study
byMM1614	byMM584 pMM1399::Leu2 pMM1444::Ura3	This study
byMM1615	byMM584 pMM1399::Leu2 pMM1450::Ura3	This study
byMM1616	byMM584 pMM1399::Leu2 pMM1451::Ura3	This study
byMM1617	byMM584 pMM1399::Leu2 pMM1452::Ura3	This study
byMM1618	byMM584 pMM1477::Leu2	This study
byMM1619	byMM584 pMM1475::Leu2	This study
byMM1620	byMM584 pMM1477::Leu2 pMM1452::Ura3	This study
byMM1621	byMM584 pMM1477::Leu2 pMM1451::Ura3	This study
byMM1622	byMM584 pMM1477::Leu2 pMM1450::Ura3	This study
byMM1623	byMM584 pMM1477::Leu2 pMM915::Ura3	This study
byMM1624	byMM584 pMM1475::Leu2 pMM1222::Ura3	This study
byMM1625	byMM584 pMM1475::Leu2 pMM1451::Ura3	This study
byMM1626	byMM584 pMM1377::Leu2 (weak, single integration)	This study
byMM1627	byMM584 pMM1441::Leu2 (weak, single integration)	This study
byMM1628	byMM584 pMM1442::Leu2 (weak, single integration)	This study
byMM1629	byMM584 pMM1475::Leu2 pMM1483::Ura3	This study
byMM1630	byMM584 pMM1475::Leu2 pMM1482::Ura3	This study
byMM1631	byMM584 pMM1477::Leu2 pMM1485::Ura3	This study
byMM1632	byMM584 pMM1477::Leu2 pMM1484::Ura3	This study
byMM1633	byMM584 pMM1377::Leu2 pMM1443::Ura3 (weak, single integration)	This study
byMM1634	byMM584 pMM1441::Leu2 pMM1451::Ura3 (weak, single integration)	This study
byMM1635	byMM584 pMM1442::Leu2 pMM1452::Ura3 (weak, single integration)	This study
byMM1636	byMM584 pMM1383::Leu2 pMM814::Ura3	This study
byMM1637	byMM584 pMM495::Leu2 pMM1471::Ura3	This study
byMM1638	byMM584 pMM495::Leu2 pMM1470::Ura3	This study
byMM1639	byMM584 pMM495::Leu2 pMM1469::Ura3	This study
byMM1640	byMM584 pMM1441::Leu2 pMM1469::Ura3	This study
byMM1641	byMM584 pMM1441::Leu2 pMM1470::Ura3	This study
byMM1642	byMM584 pMM1441::Leu2 pMM1471::Ura3	This study
byMM1643	byMM584 pMM1490::Leu2	This study
byMM1644	byMM584 pMM1442::Leu2 pMM1470::Ura3	This study
byMM1645	byMM584 pMM1442::Leu2 pMM1471::Ura3	This study
byMM1646	byMM584 pMM1442::Leu2 pMM1469::Ura3	This study
byMM1647	byMM584 pMM61::Ura3 #2 (weak, single integration)	This study
byMM1648	byMM584 pMM61::Ura3 #5 (strong, double integration)	This study
byMM1649	byMM584 pMM1475::Leu2 pMM1450::Ura3	This study
byMM1650	byMM584 pMM1475::Leu2 pMM1452::Ura3	This study
byMM1651	byMM584 pMM1490::Leu2 pMM813::Ura3	This study
byMM1652	byMM584 pMM1490::Leu2 pMM1491::Ura3	This study
byMM1653	byMM584 pMM1490::Leu2 pMM1450::Ura3	This study
byMM1654	byMM584 pMM1490::Leu2 pMM1492::Ura3	This study
byMM1655	byMM584 pMM1490::Leu2 pMM1451::Ura3	This study
byMM1656	byMM584 pMM1490::Leu2 pMM1452::Ura3	This study
byMM1657	byMM584 pMM495::Leu2 pMM1496::His3	This study
byMM1658	byMM584 pMM495::Leu2 pMM1497::Ura3	This study
byMM1659	byMM584 pMM1442::Leu2 pMM1496::His3	This study
byMM1660	byMM584 pMM1442::Leu2 pMM1497::Ura3	This study
byMM1661	byMM584 pMM1377::Leu2 pMM1496::His3	This study
byMM1662	byMM584 pMM1377::Leu2 pMM1497::Ura3	This study
byMM1663	byMM584 pMM495::Leu2 pMM1497::Ura3 pMM1496::His3	This study
byMM1664	byMM584 pMM1377::Leu2 pMM1496::His3 pMM1497::Ura3	This study
byMM1665	byMM584 pMM1442::Leu2 pMM1497::Ura3 pMM1496::His3	This study
byMM1666	byMM584 pMM495::Leu2 pMM1498::His3	This study
byMM1667	byMM584 pMM495::Leu2 pMM1499::Ura3	This study
byMM1668	byMM584 pMM495::Leu2 pMM1499::Ura3 pMM1498::His3	This study
byMM1669	byMM584 pMM1442::Leu2 pMM1498::His3	This study
byMM1670	byMM584 pMM1442::Leu2 pMM1499::Ura3	This study
byMM1671	byMM584 pMM1442::Leu2 pMM1499::Ura3 pMM1498::His3	This study
byMM1672	byMM584 pMM429::Trp1 pMM1222::Ura3	This study
byMM1673	byMM584 pMM429::Trp1 pMM1222::Ura3 pMM1212::Leu2	This study
byMM1674	byMM584 pMM429::Trp1 pMM1222::Ura3 pMM1265::Leu2	This study
byMM1675	byMM584 pMM429::Trp1 pMM1222::Ura3 pMM1245::Leu2	This study
byMM1676	byMM584 pMM429::Trp1 pMM1222::Ura3 pMM1213::Leu2	This study
byMM1677	byMM584 pMM429::Trp1 pMM1222::Ura3 pMM1246::Leu2	This study
byMM1678	byMM584 pMM429::Trp1 pMM1222::Ura3 pMM1247::Leu2	This study
byMM1679	byMM584 pMM429::Trp1 pMM1222::Ura3 pMM1238::Leu2	This study
byMM1680	byMM584 pMM429::Trp1 pMM1222::Ura3 pMM1261::Leu2	This study
byMM1681	byMM584 pMM429::Trp1 pMM1222::Ura3 pMM1262::Leu2	This study
byMM1682	byMM584 pMM429::Trp1 pMM1222::Ura3 pMM1270::Leu2	This study
byMM1683	byMM584 pMM429::Trp1 pMM1222::Ura3 pMM1263::Leu2	This study
byMM1684	byMM584 pMM429::Trp1 pMM1222::Ura3 pMM1264::Leu2	This study
byMM1685	byMM584 pMM429::Trp1 pMM1222::Ura3 pMM1275::Leu2	This study
byMM1686	byMM584 pMM429::Trp1 pMM1222::Ura3 pMM1276::Leu2	This study
byMM1687	byMM584 pMM429::Trp1 pMM1222::Ura3 pMM1278::Leu2	This study
byMM1688	byMM584 pMM429::Trp1 pMM1222::Ura3 pMM1277::Leu2	This study
byMM1689	byMM584 pMM429::Trp1 pMM939::Ura3 pMM882::Leu2	This study
byMM1690	byMM584 pMM429::Trp1 pMM939::Ura3 pMM1256::Leu2	This study
byMM1691	byMM584 pMM429::Trp1 pMM939::Ura3 pMM1257::Leu2	This study
byMM1692	byMM584 pMM429::Trp1 pMM939::Ura3 pMM1258::Leu2	This study
byMM1693	byMM584 pMM429::Trp1 pMM939::Ura3 pMM1259::Leu2	This study
byMM1694	byMM584 pMM429::Trp1 pMM939::Ura3 pMM1260::Leu2	This study
byMM1835	byMM584 pMM1547::Ura3	This study
byMM1836	byMM584 pMM1547::Ura3 pMM1451::Trp1	This study
byMM1837	byMM584 pMM1547::Ura3 pMM1450::Trp1	This study
byMM1855	byMM584 pMM495::Leu2 pMM1575::Ura3	This study
byMM1856	byMM584 pMM495::Leu2 pMM1574::Ura3	This study
byMM1857	byMM584 pMM1442::Leu2 pMM1575::Ura3	This study
byMM1858	byMM584 pMM495::Leu2 pMM1498::His3 pMM1575::Ura3	This study
byMM1859	byMM584 pMM1442::Leu2 pMM1498::His3 pMM1575::Ura3	This study

## Sheet: sheet 3,FI-FACS
Note	strains name	grey:each measurement; yellow : mean value; pink: SD value; blue: ratio (control/sample)
Figure 1 and S1
390	byMM1497	9713.43	10293.1	9602.63	9869.72	302.767
	byMM1525	7303.56	6623.31	7106.4	7011.09	285.773	1.40773
	byMM1526	5745.56	5956.18	6030.78	5910.84	120.771	1.66977
	byMM1527	7891.68	7820.39	8360.99	8024.36	239.809	1.22997
	byMM1528	1506.66	1547.12	1756.2	1603.33	109.355	6.15578
	byMM1529	3880.77	3703.32	3820.35	3801.48	73.6639	2.59628
	byMM1530	1175.05	1113.93	1168.68	1152.55	27.4327	8.56335
	byMM1531	2853.46	2665.36	2729.92	2749.58	78.0373	3.58954
391	byMM1498	15070	14312.8	14750.3	14711	310.35
	byMM1532	10947.1	11578.6	12580.5	11702.1	672.532	1.25713
	byMM1533	8270.45	8481.49	8704.71	8485.55	177.31	1.73366
	byMM1534	12914.4	11785.2	12270.5	12323.3	462.516	1.19375
	byMM1535	5416.61	4952.93	5627.93	5332.49	281.916	2.75876
	byMM1536	1978.6	1822.87	1962.85	1921.44	69.9971	7.65627
	byMM1537	4710.64	4407.3	4640.3	4586.08	129.636	3.20776
	byMM1538	1430.35	1399.17	1484.42	1437.98	35.2185	10.2304
393	byMM1499	12730.5	14637.8	12819.3	13395.9	878.932
	byMM1541	10641.6	11554	11610.9	11268.8	444.136	1.18875
	byMM1542	7838.25	8012.6	6874.44	7575.1	500.526	1.76841
	byMM1543	9613.07	11795.2	10170.6	10526.3	925.683	1.27261
	byMM1544	5519.56	5541.12	5264.23	5441.64	125.754	2.46173
	byMM1545	742.921	773.82	759.363	758.701	12.6231	17.6563
	byMM1546	3292.9	3446.91	3863.52	3534.44	241.039	3.79009
	byMM1547	916.186	931.409	934.425	927.34	7.98253	14.4455
389	byMM1496	14311.4	14041.5	13726.7	14026.5	238.924
	byMM1516	11272.2	11885.1	12093.5	11750.3	348.6	1.19372
	byMM1517	7726.38	7523.44	7128.49	7459.44	248.248	1.88038
	byMM1518	11857	11105.6	12091.7	11684.7	420.609	1.20042
	byMM1519	1675.68	1786.34	1507.27	1656.43	114.743	8.46794
	byMM1520	4005.36	3943.7	4341.06	4096.71	174.608	3.42386
	byMM1521	916.063	966.279	875.093	919.145	37.2904	15.2604
	byMM1522	3437.14	3653.63	3444.79	3511.85	100.298	3.99406
493	byMM1494	10105.7	9785.97	10412.9	10101.5	255.95
	byMM1507	8979.09	9750.79	9405.76	9378.54	315.631	1.07709
	byMM1508	6946.7	7465.36	7581.81	7331.29	276.071	1.37787
	byMM1500	8770.49	9675.74	9194.53	9213.58	369.813	1.09637
	byMM1501	1205.71	937.428	1029.2	1057.45	111.334	9.55276
	byMM1502	3666.49	3841.86	3868.08	3792.14	89.4916	2.66381
	byMM1503	1010.65	978.471	982.665	990.594	14.2813	10.1974
	byMM1504	3500.08	3422.85	3271.84	3398.26	94.7872	2.97256
494	byMM1495	9217.59	9704.75	8947.92	9290.09	313.195
	byMM1509	7883.56	8468.42	8330.47	8227.48	249.626	1.12915
	byMM1510	4383.88	5101.96	5507.52	4997.79	464.599	1.85884
	byMM1511	9370.17	9279.62	8973.74	9207.84	169.612	1.00893
	byMM1512	3612.7	3327.87	3747.32	3562.63	174.863	2.60765
	byMM1513	1254.4	1273.87	1313.73	1280.67	24.695	7.2541
	byMM1514	1386.8	1369.8	1336.37	1364.33	20.9487	6.80929
	byMM1515	698.741	705.328	753.38	719.15	24.3537	12.9182
389	byMM1574	657.084	705.72	701.456	741.688	701.487	30.0234	19.9955
	byMM1575	1323.78	1433.98	1269.76	1387.73	1353.81	62.339	10.3608
	byMM1576	1616.05	1693.51	1726.65	1652.99	1672.3	41.6549	8.38758
	byMM1577	837.574	887.374	944.837	978.841	912.157	54.0636	15.3773
	byMM1578	3079.28	3362.88	3339.29	3208.91	3247.59	113.495	4.31906
393	byMM1579	928.665	914.672	1110.5	1083.53	1009.34	88.3291	13.2719
	byMM1580	5775.34	6200.36	6265	6159.69	6100.1	191.223	2.19601
	byMM1581	5531.25	5754.46	5438.52	5659.64	5595.97	120.575	2.39384
	byMM1582	1656.18	1790.36	1831.81	1692.92	1742.81	71.0219	7.68634
	byMM1583	701.941	749.539	701.903	729.311	720.673	20.0689	18.588
As	byMM1540	12874.8	14445.7	13473.5	14647	13860.2	721.501
	byMM1560	13465.2	13718.3	13129	13437.5	241.404	1.03146
	byMM1561	5890.86	5450.06	5853.06	5731.33	199.482	2.41833
	byMM1562	9228.91	8980.26	9256.66	9155.28	124.272	1.51391
	byMM1563	4209.81	4023.7	3885.87	4039.8	132.737	3.43092
	byMM1585	1612.19	1656.34	1647.38	1638.64	19.0535	8.45839
	byMM1586	5757.08	5981.8	5611.29	6065.49	5853.92	179.834	2.36769
	byMM1587	3474.78	3856.09	3600.8	3528.35	3615	146.198	3.83408
	byMM1588	1862.94	1987.65	1798.5	1883.03	78.5191	7.3606
	byMM1589	6985.55	6883.37	6740.92	6869.95	100.321	2.01752
Random	byMM1539	16989.4	16161.3	16942.3	16697.7	379.728
	byMM1553	17601.6	17418.7	18844.7	17955	633.546
	byMM1554	14878.1	17464.9	15118.7	15820.6	1166.87
	byMM1555	17124.5	17323.9	18279.3	17575.9	504.005
	byMM1556	14350.4	14791.5	16906.1	15349.4	1115.43
	byMM1557	17571.8	18093	19910.4	18525.1	1002.39
	byMM1558	19099	15753.8	19508.1	18120.3	1681.69
	byMM1559	17226	16272.8	20508.1	18002.3	1814.12
	byMM1613	23287.5	25472.6	23300.6	24939.8	24250.1	974.475
	byMM1614	16503.5	17900.7	16995.5	17133.3	578.659
	byMM1615	14213.5	15666.3	12726.7	14202.1	1200.1
	byMM1616	15469.5	15316.3	15307.4	15364.4	74.3879
	byMM1617	15337.1	15488.9	15113.3	15313.1	154.287
	byMM1647	5023.98	5023.2	5350.54	5548.99	5236.68	224.342
	byMM1648	10819.6	10818.8	11130.8	11506.9	11069	283.027
	byMM795	8834.3	8833.52	8417.72	9346.6	8858.03	329.297
	byMM799	19242.6	19241.9	20818.7	19767.7	743.139
Figure 2 and S2
495	byMM1565	17974.8	17369.4	17111.7	16219.7	17168.9	631.257
	byMM1566	16035.2	13979.4	15858.4	13887.4	14940.1	1009.18	1.14918
	byMM1567	387.555	430.53	473.011	430.365	34.8873	39.8938
	byMM1568	6214.87	6233.86	6671.36	6373.37	210.859	2.69385
	byMM1569	1333.86	1538.41	1609.69	1493.99	116.906	11.492
	byMM1590	497.168	497.268	541.337	511.924	20.7981	33.538
	byMM1591	1115.7	1208.28	1286.09	1203.35	69.649	14.2675
	byMM1592	220.03	303.755	277.365	260.395	265.386	30.4046	64.6941
	byMM1593	525.072	649.056	621.085	598.405	53.0964	28.6911
	byMM1594	757.927	799.112	758.821	725.147	760.252	26.2198	22.5832
	byMM1572	14251	13912.1	14376.2	14179.7	196.048
1441	byMM1596	14175.1	14904.9	13777.9	14693.1	14387.8	440.966	0.98554
	byMM1597	5252.01	5452.77	4785.78	5086.98	5144.39	244.219	2.75635
	byMM1598	8097.29	7721.39	7517.5	7778.73	240.145	1.82289
	byMM1599	3135.94	3135.97	3281.25	3506.35	3264.87	151.509	4.34312
	byMM1600	364.873	341.98	350.288	352.38	9.46265	40.2399
	byMM1601	5894.44	6900.03	6158.31	6317.59	425.703	2.24448
	byMM1602	3259.96	3600.55	3302.06	3138.73	3325.32	169.837	4.26416
	byMM1593	605.267	588.436	572.606	588.77	13.3359	24.0837
	byMM1603	5735.07	6075.36	5803.49	5871.31	146.966	2.41509
	byMM1573	14488.7	14243.6	14286.3	14339.5	106.905
1442	byMM1604	14864	14772	15006.2	14689.6	14833	117.536	0.966732
	byMM1605	2511.23	2320.77	2118.33	2406.31	2339.16	144.239	6.1302
	byMM1606	902.493	1078.09	1009.42	1058.71	1012.18	68.0954	14.167
	byMM1607	3790.34	4498.79	4484.48	4257.87	330.648	3.36776
	byMM1608	834.118	863.39	854.35	850.619	12.2378	16.8577
	byMM1609	5139.31	5277.72	5259.37	5526.74	5300.78	140.869	2.70517
	byMM1610	1929.63	1871.63	1777.49	1859.58	62.6899	7.71115
	byMM1611	1904.59	1940.98	1949.58	1931.72	19.4994	7.42319
	byMM1612	218.815	263.229	237.606	229.073	237.181	16.4448	60.4581
	byMM1627	5655.38	5319.71	5401.89	5514.89	5472.97	126.068
weak	byMM1634	80.4881	78.8784	81.3803	80.2489	1.03531	68.1999	2.83179
	byMM1628	4116.73	4445.15	4386.51	4572.51	4380.22	166.327
weak	byMM1635	60.781	57.6669	43.6996	54.0492	7.42788	81.0414	1.34046
	byMM1626	6216.45	6425.16	6556.08	6202.01	6349.92	148.203
weak	byMM1633	222.395	277.604	286.441	277.958	266.099	25.4796	23.863	1.19342
Figure 3 and S3
Mb	byMM1618	12824.2	12745	11792.8	12454	468.639
	byMM1623	8556.65	6598.57	7296.01	7483.74	810.33	1.66414
	byMM1622	9006.66	8133.96	8498.16	8546.26	357.895	1.45725
	byMM1621	8681.18	7427.98	8064.95	8058.04	511.641	1.54554
	byMM1620	5750.39	6163.2	5138.74	5684.11	420.853	2.19102
	byMM1631	4485.45	5012.04	4922.37	4934.43	4838.57	206.761	2.5739
	byMM1632	2047.34	1911.8	2063.74	2031.44	2013.58	59.865	6.185
Cas phi 2	byMM1619	13170.5	12302.3	12266.2	12579.6	418.049
	byMM1624	2335.97	2817.87	2816.53	2656.79	226.854	4.7349
	byMM1625	9920.65	9946.9	10681	10182.9	352.411	1.23537
	byMM1629	4066.59	4053.13	4228.11	4115.95	79.5055	3.05632
	byMM1630	3361.89	3162.26	3136.14	3010.61	3167.72	125.909	3.97119
	byMM1649	9086.14	9085.36	8795.2	8988.9	136.968	1.39946
	byMM1650	10698.3	10697.5	11231.4	10875.7	251.493	1.15667
LwaCas13a	byMM1643	10920	10786.4	10813.4	10839.9	57.6901
	byMM1652	9666.58	9730.48	10363.4	9920.16	314.52	1.09271
	byMM1651	9957.28	9675.64	9939.49	9857.47	128.779	1.09966
	byMM1654	9545.53	9614.34	10296.3	9818.71	338.844	1.10401
	byMM1653	11412.7	11008.8	9979.79	10800.4	603.249	1.00366
	byMM1655	9567.26	9356.53	9681.06	9534.95	134.444	1.13686
	byMM1656	9521.17	9350.98	10399.1	9757.09	459.266	1.11098
Figure 4 and S4
glu	byMM1496	12796.4	13359.7	13609.7	13255.3	340.11
	byMM1523	14392.5	14562.9	14266.8	12885.6	121.331
	byMM1499	12675.1	12394.1	13587.6	12885.6	509.471
	byMM1548	13787	13199.3	13644.2	13543.5	250.297
	byMM1494	9706.88	9341.41	10017.3	10001.7	9766.82	274.987
	byMM1505	9276.67	10489.4	9946.88	10117.7	9957.66	439.386
	byMM1495	7942.82	8418.2	8266.65	8209.22	198.278
	byMM1506	9405.79	8686.22	8457	8849.67	404.216
gal	byMM1496	8553.77	7077.38	7573.94	7735.03	613.399	0.583543
	byMM1523	567.34	572.325	594.272	535.117	567.263	21.1451	0.044023	13.2554
	byMM1499	10182.4	6218.14	6329.48	11246.6	8494.16	2252.35	0.659198
	byMM1548	322.519	353.999	431.773	369.43	45.918		0.0272773	24.1665
	byMM1494	4810.26	5370.11	5810.27	5330.21	409.228		0.545747
	byMM1505	330.731	283.914	314.464	289.492	304.65	18.9491	0.0305946	17.838
	byMM1495	3641.88	4221.92	3990.14	3951.32	238.387		0.481326
	byMM1506	170.205	175.323	175.86	186.374	176.941	5.87667	0.019994	24.0735
glu	byMM1564	12666.9	12636.3	12918.2	12740.4	126.287
	byMM1552	11404.9	11414.1	12667.9	11829	593.238
gal	byMM1540		10002.2	15942.4	10698	12214.2	2651.52	0.881241
	byMM1564	2632.61	3240.58		2974.85	2949.35	248.856	0.231495	3.80674
	byMM1552		1128.96	1121.41	1168.95	1139.77	20.8573	0.0963544	9.14583
glu	byMM1565	17974.8	17369.4	17111.7	16219.7	17168.9	631.257
	byMM1570	16458.7	16723	14817.6	15095.8	15773.8	828.272
	byMM1571	15700.6	15983.9	15346.2	14892.5	15480.8	407.941
gal	byMM1565	8218.03	8014.59	7339.74	9337.46	8227.45	718.601	0.479207
	byMM1570	2286.87	1990.47	2438.24		2238.53	185.971	0.141915	3.37673
	byMM1571	1244.85	1222.17	1317.08		1261.37	40.4673	0.0814795	5.88132
glu	byMM1521	1147.63	1142.53	1062.43	1046.52	1099.77	45.6855
AcrVA1	byMM1524	1072.66	932.353	1041.21	1079.27	1031.37	58.9491
	byMM1545	907.102	894.096	840.291	967.353	899.577	917.032	29.4177
AcrVA1	byMM1550	1033.83	884.259	957.973	1028.46	976.13	60.9048
gal	byMM1521	524.234	473.706	498.126	575.541	517.902	37.7714	0.470916
AcrVA1	byMM1524	534.651	491.758	471.217	522.008	504.908	24.9251	0.48955	0.961936
	byMM1545	409.057	353.29	340.968	407.928	377.811	30.9919	0.411993
AcrVA1	byMM1550	542.708	433.743	428.469	463.391	467.078	45.6492	0.4785	0.86101
AcrVA4	byMM1551	1977.85	1849.74	2121.46	1891.9	1960.24	103.901	2.13759
AcrVA5	byMM1549	935.404	838.867	888.86	869.072	883.051	35.0794	0.962944
495	byMM1565-1 uM	18166.7	18469.1	18853	18496.2	280.834
	byMM1565-2 uM	16800.4	17206.7	17784.1	17263.8	403.607
	byMM1565-4 uM	17556.5	16100.3	17678.5	17111.8	716.962
	byMM1565-8 uM	16096.2	18015.8	17138.4	17083.5	784.615
	byMM1565-16 uM	16615.8	18010.4	18032.7	17553	662.767
	byMM1565-32 uM	16633.1	17135.1	16523.4	16763.9	266.277
	byMM1565-64 uM	17447.7	18884.1	18418.9	18250.2	598.386
	byMM1565-100 uM	18414.1	17556.8	17748.4	17906.4	367.381
	byMM1565-300 uM	18357.2	19099.1	17632.3	18362.8	598.824
	byMM1565-500 uM	17641	19337.7	19092.5	18690.4	748.775
	byMM1565-750 uM	17692.6	17293.1	17048.8	17344.8	265.38
	byMM1565-1000 uM	17892.9	17211	17369.6	17491.2	291.376
	byMM1565-1250 uM	20851.8	19206.2	18400.5	19486.2	1020.14
495-1471	byMM1637-0 uM	2254.76	2470.13	2417.64	2380.85	91.6937	7.21126
	byMM1637-1 uM	1394.93	1322.83	1503.4	1407.05	74.2159
	byMM1637-2 uM	1268.26	1279.96	1558.62	1368.95	134.208
	byMM1637-4 uM	1310.52	1453.42	1488.96	1417.63	77.1178
	byMM1637-8 uM	1198.19	1078.14	1359.82	1212.05	115.412
	byMM1637-16 uM	1063.51	1027.78	1165.12	1085.47	58.1817
	byMM1637-32 uM	930.046	1035.65	1162.79	1042.83	95.152
	byMM1637-64 uM	922.023	880.562	939.587	914.057	24.7462
	byMM1637-100 uM	833.989	927.656	838.307	866.651	43.1733
	byMM1637-300 uM	659.98	731.948	743.405	711.778	36.9237
	byMM1637-500 uM	572.671	672.415	669.487	638.191	46.3448	29.2866
	byMM1637-750 uM	527.628	511.013	628.346	555.662	51.8407
	byMM1637-1000 uM	526.935	518.294	579.29	541.507	26.949
	byMM1637-1250 uM	455.713	446.93	423.603	442.082	13.5496
495-1469	byMM1639-0 uM	11713	11681.2	11010.1	11468.1	324.096	1.4971
	byMM1639-1 uM	8381.38	7399.34	7186.13	7655.62	520.523
	byMM1639-2 uM	8253.22	7550.97	6691	7498.39	638.857
	byMM1639-4 uM	7782.5	7620.17	6635.89	7346.18	506.609
	byMM1639-8 uM	7806.25	7388.02	6033.99	7076.09	756.396
	byMM1639-16 uM	5631.19	6625.61	5041.57	5766.12	653.683
	byMM1639-32 uM	4819.58	4768.81	4338.06	4642.15	216.021
	byMM1639-64 uM	3681.39	3947.57	3638.24	3755.73	136.786
	byMM1639-100 uM	3314.38	3224.35	3308.52	3282.41	41.1292
	byMM1639-300 uM	2340.1	2258.95	2348.08	2396.08	2335.8	49.2644
	byMM1639-500 uM	2054.44	2003.22	1986.29	2153.28	2049.31	65.059	9.12037
	byMM1639-750 uM	1614.07	1646.05	1512.62	1551.24	1581	52.1667
	byMM1639-1000 uM	1365.98	1365.23	1409.4	1380.2	20.6449
	byMM1639-1250 uM	1073.04	1074.99	1096.9	1081.64	10.8166
1441-1469	byMM1640- 0 uM	11852.7	14479.9	14040.2	13457.6	1148.95
	byMM1640-1 uM	10760.8	11553.2	11481.1	11265	357.778
	byMM1640-2 uM	11368.6	11544.8	10287.3	11066.9	555.904
	byMM1640-4 uM	10648.9	10855.8	10400	10634.9	186.333
	byMM1640-8 uM	9667.51	9393.24	9521	9527.25	112.057
	byMM1640-16 uM	7724.68	7371.44	7540.42	7545.51	144.255
	byMM1640-32 uM	5553.92	5835.89	6338.63	5909.48	324.556
	byMM1640-64 uM	4843.8	5561.63	4423.27	4942.9	469.985
	byMM1640-100 uM	4374.61	3713.19	4066.07	4051.29	270.227
	byMM1640-300 uM	3214.47	2932.38	3066.29	3071.05	115.211
	byMM1640-500 uM	2349.93	2592.09	2332.29	2424.77	118.533	6.4458
	byMM1640-750 uM	2384.02	2132.63	2326.85	2281.17	107.593
	byMM1640-1000 uM	1949.42	1845.1	1910.25	1901.59	43.0274
	byMM1640-1250 uM	1231.59	1478.38	1423.27	1377.75	105.768
1441	byMM1572-1 uM	16348.9	14235.5	14938.4	15174.3	878.786
	byMM1572-2 uM	15799.6	15279.5	15331.2	15470.1	233.945
	byMM1572-4 uM	15799.6	15279.5	15331.2	15470.1	233.945
	byMM1572-8 uM	16382.4	16440.3	15329	16050.6	510.759
	byMM1572-16 uM	15957.4	14835.9	16152.2	15648.5	580.087
	byMM1572-32 uM	14489.6	15781.5	15317.5	15196.2	534.356
	byMM1572-64 uM	14448	14542.3	15364.3	14784.9	411.524
	byMM1572-100 uM	15453.8	14769.4	14623.9	15437.9	15071.3	378.179
	byMM1572-300 uM	14683	15972.4	15462.6	15372.6	530.217
	byMM1572-500 uM	16393.5	15710.2	14785	15629.6	659.123
	byMM1572-750 uM	16209.7	16046.1	15523	15926.3	292.884
	byMM1572-1000 uM	16724.2	14179.5	15950.8	15618.2	1065.16
	byMM1572-1250 uM	13752.6	14378	16779.4	14970	1304.66
1442	byMM1573-1 uM	15940.5	14856.9	15053.2	15738.6	15397.3	453.315
	byMM1573-2 uM	14255	15950.4	14449.5	14885	757.546
	byMM1573-4 uM	15309.8	15206.9	14440	14985.6	388.02
	byMM1573-8 uM	14420.8	15455.1	14048.2	14641.4	595.147
	byMM1573-16 uM	14125.1	14096.2	14888.8	14370	367.039
	byMM1573-32 uM	14434.4	14718.7	15452.6	14868.6	428.942
	byMM1573-64 uM	14776.7	15984.7	14467.6	15076.3	654.58
	byMM1573-100 uM	13509	14389.2	15566.3	14488.2	842.799
	byMM1573-300 uM	16791.1	15085.6	15239.9	15705.5	770.219
	byMM1573-500 uM	15538	15900.7	14080.6	15173.1	786.578
	byMM1573-750 uM	14877.9	16688.2	15655.1	15740.4	741.509
	byMM1573-1000 uM	15058	15752.5	15191.7	15334	300.884
	byMM1573-1250 uM	14610.1	13210.9	14236.6	14019.2	591.554
1442-1470	byMM1644-0 uM	1367.11	1705.76	1595.41	1556.09	141.024	9.21506
	byMM1644-1 uM	722.918	770.539	956.852	816.77	100.943
	byMM1644-2 uM	655.709	822.173	839.219	772.367	82.7829
	byMM1644-4 uM	697.826	689.18	853.415	746.807	75.4655
	byMM1644-8 uM	649.014	669.43	809.19	709.211	71.1854
	byMM1644-16 uM	546.885	615.084	689.72	617.23	58.3317
	byMM1644-32 uM	511.223	567.624	588.648	555.832	32.6899
	byMM1644-64 uM	467.804	481.772	526.107	491.895	24.8548
	byMM1644-100 uM	410.707	463.857	435.753	436.772	21.7102
	byMM1644-300 uM	407.409	405.829	430.961	414.733	11.493
	byMM1644-500 uM	247.351	376.855	409.141	344.449	69.9124	44.0504
	byMM1644-750 uM	340.02	327.426	328.264	331.903	5.74961
	byMM1644-1000 uM	340.904	305.476	347.38	331.253	18.418
	byMM1644-1250 uM	297.996	290.28	329.252	305.843	16.8502
1442-1469	byMM1646-0 uM	9508.32	9958.8	10273	9566.4	10361.4	9933.57	350.57	1.44354
	byMM1646-1 uM	7729.41	7326.51	6394.75	7150.22	558.953
	byMM1646-2 uM	7360.1	7477.19	6298.13	7045.14	530.376
	byMM1646-4 uM	7193.71	6923.06	6594.34	6903.7	245.073
	byMM1646-8 uM	6151.88	6548.65	6068.24	6256.26	209.557
	byMM1646-16 uM	5773.43	5800.37	5612.14	5728.65	83.114
	byMM1646-32 uM	4670.4	5097.23	4821.77	4863.13	176.689
	byMM1646-64 uM	4530.66	4610.35	4119.44	4420.15	215.109
	byMM1646-100 uM	3715.71	3861.97	3707.5	3761.72	70.9641
	byMM1646-300 uM	2973.21	3076.02	3030.93	2859.52	2984.92	81.0525
	byMM1646-500 uM	2512.97	2515.77	2515.6	2514.78	1.28132	6.03358
	byMM1646-750 uM	2002.31	1906.24	2102.39	2003.65	80.0828
	byMM1646-1000 uM	1950.34	1727.06	1774.88	1817.42	95.9917
	byMM1646-1250 uM	1870.29	1727.68	1519.88	1705.95	143.879
Figure 5 and S5
389	byMM1496	14311.4	14041.5	13726.7	14026.5	238.924
N406	byMM1661	11874.6	12210.1	11988.1	12561.2	12158.5	261.957	1.15364
N407	byMM1662	10437	10186	12250.7	12403.2	11319.2	1013.04	1.23918
N406+N407	byMM1664	4541.18	4519.18	4612.45	4557.6	39.8113	3.07762
495	byMM1565	17974.8	17369.4	17111.7	16219.7	17168.9	631.257
N406	byMM1657	14968	15048.7	14383.6	14800.1	296.32	1.16005
N407	byMM1658	14516.7	15297.6	13853.3	14555.9	590.258	1.17952
N406+N407	byMM1663	1953.5	2017.75	1806.11	1925.79	88.5997	8.91526
1442	byMM1573	14488.7	14243.6	14286.3	14339.5	106.905
N406	byMM1659	11922.9	13500.2	12650.4	12691.1	644.576	1.12988
N407	byMM1660	12586.2	12729.6	14698.8	13338.2	963.865	1.07507
N406+N407	byMM1665	228.387	248.611	224.196	290.586	247.945	26.2925	57.8334
495-pCUP1-N406-1-1.fcs	byMM1666-0 uM	16159.9	18498.6	16498.2	17052.2	1032.03
495-pCUP1-N406-1-2.fcs	byMM1666-500 uM	19168.9	19957.1	20429.7	19851.9	520.071
1442-pCUP1-N406-5-1.fcs	byMM1669-0 uM	15184.2	15800.2	15701	15561.8	270.064
1442-pCUP1-N406-5-2.fcs	byMM1669-500 uM	15743.2	15657.6	14823	14068.1	15073	682.516
584-495-2.fcs	byMM1565-gal	8218.03	8014.59	7339.74	9337.46	8227.45	718.601
495-pGAL1-N407-7-1.fcs	byMM1667-glu	18431.9	18998.3	15666.3	17698.9	1455.71
495-pGAL1-N407-7-2.fcs	byMM1667-gal	7674.52	10726.3	7377.38	8592.74	1513.53
1442-pGAL1-N407-6-1.fcs	byMM1670-glu	14977.3	13817.2	14843.2	14545.9	518.178
1442-pGAL1-N407-6-2.fcs	byMM1671-gal	7546.3	6826.64	7456.42	7276.45	320.175
495-pGAL-N407-pCUP1-N406-7-1	byMM1688-0 uM-glu	17935.7	17504.4	16923	16703.9	17266.8	484.498
495-pGAL-N407-pCUP1-N406-7-2	byMM1688-500 uM-glu	19060	20126.1	18252.3	18803.2	19060.4	680.972
495-pGAL-N407-pCUP1-N406-7-3	byMM1688-0 uM-gal	6031.62	6633.62	6505.36	6236.75	6190.57	6319.59	218.889	1.3597
495-pGAL-N407-pCUP1-N406-7-4	byMM1688-500 uM-gal	3179.9	3328.58	3145.52	2977.68	3157.92	124.747
1442-pGAL-N407-pCUP1-N406-7-1	byMM1671-0 uM-glu	15383.9	15682.1	16184.5	16531.8	15945.6	443.177
1442-pGAL-N407-pCUP1-N406-7-2	byMM1671-500 uM-glu	16672.4	16789.7	17287.7	16916.6	266.752
1442-pGAL-N407-pCUP1-N406-7-3	byMM1671-0 uM-gal	2430.7	2703.56	2632.72	2257.34	2506.08	175.064	2.90352
1442-pGAL-N407-pCUP1-N406-7-4	byMM1671-500 uM-gal	542.024	542.221	571.067	551.771	13.6448
1442-3.fcs	byMM1573-0 uM-gal	15704.6	16045.3	17014.3	16254.7	554.819
1442-4.fcs	byMM1573-500 uM-gal	14272.2	15225.6	15003	14833.6	407.235
495-4.fcs	byMM1565-500 uM-gal	19913.9	19915.4	18434.1	19421.2	697.937
	1565+0.fcs	14598.9	13752.9	13660.2	14004	422.385
	1565+0_25.fcs	13683.6	14059.4	14424.8	14055.9	302.585
	1565+0_5.fcs	15386.6	15434.2	15886.6	15799.7	15626.8	219.207
	1565+0_75.fcs	15024.6	15917.6	15945.9	15629.4	427.793
	1565+1_0.fcs	16462.1	16449.5	16965.4	16214.8	16522.9	273.809
	1565+2_0.fcs	17797.1	16667	16236.3	16900.1	658.163
	1565+4_0.fcs	17098.6	15560.1	16007.7	16222.1	646.108
	1565+8_0.fcs	15566.7	15230.6	15652.9	15483.4	182.182
	1565+10.fcs	14412.7	14194.4	14231.6	14279.6	95.3527
	1565-pMET-As+0.fcs	1565.1	1452.67	1597.74	1538.5	62.1383
	1565-pMET-As+0_25.fcs	5974.97	5971.7	5470.33	5805.67	237.122
	1565-pMET-As+0_5.fcs	9684.37	10305.1	10517	10168.9	353.335
	1565-pMET-As+0_75.fcs	11734.6	11510.6	11763	11437.1	11611.3	140.254
	1565-pMET-As+1_0.fcs	12723.2	12425.3	12745.8	12631.4	146.043
	1565-pMET-As+2_0.fcs	14507.5	13849.9	14449.3	14268.9	297.214
	1565-pMET-As+4_0.fcs	14820.9	13599.4	13797.5	14072.6	535.299
	1565-pMET-As+8_0.fcs	13553.1	11795.8	13549.8	12966.2	827.637
	1565-pMET-As+10.fcs	13361.1	12312.3	13210.2	12961.2	462.957
			mean	mean
		Con (mM)	ctrl	with denAs-NES	ratio(Ctrl/with)
		0	14004	1538.5	9.10238
		0.25	14055.9	5805.67	2.42107
		0.5	15626.8	10168.9	1.53673
		0.75	15629.4	11611.3	1.34604
		1	16523	12631.4	1.30808
		2	16900.1	14268.9	1.1844
		4	16222.1	14072.6	1.15275
		8	15483.4	12966.2	1.19414
		10	14279.6	12961.2	1.10172
SDC-Cu-MET	1565-1.fcs	18551.2	16852.8	16179.7	17194.6	997.864
SDC+500 uM Cu-10 mM MET	1565-2.fcs	15394.3	15638.6	14876.2	15303	317.864
SDC+500 uM Cu+10 mM MET	1565-3.fcs	21268.4	20470.5	18624.5	20121.2	1107.27
SDC-Cu+10 mM MET	1565-4.fcs	20087.3	17956.5	17713.3	18585.7	1066.42
SDC-Cu-MET (0,0)	1666-pMET-N407-1.fcs	11718.6	11981.1	12768.8	11743.6	12100.1	12062.4	381.246
SDC+500 uM Cu-10 mM MET (1,0)	1666-pMET-N407-2.fcs	4043.72	4150.22	3709.16	3967.7	187.914			2.74606
SDC+500 uM Cu+10 mM MET (1,1)	1666-pMET-N407-3.fcs	10818.1	10185.5	11934.2	11055	10484.8	10895.5	597.168
SDC-Cu+10 mM MET (0,1)	1666-pMET-N407-4.fcs	12281.2	12498.6	11956.3	12245.4	222.808
SDC-Cu-MET	1573-1.fcs	15746.8	14546.5	14372.5	14888.6	611
SDC+500 uM Cu-10 mM MET	1573-2.fcs	14515.1	13331.7	13513.2	13786.7	520.367
SDC+500 uM Cu+10 mM MET	1573-3.fcs	19031	18643.9	18032.6	18569.2	411.009
SDC-Cu+10 mM MET	1573-4.fcs	16912.9	16143.9	15587.8	16214.9	543.292
SDC-Cu-MET (0,0)	1669-pMET-N407-1.fcs	4638.59	4433.25	5409.06	4826.96	420.053
SDC+500 uM Cu-10 mM MET (1,0)	1669-pMET-N407-2.fcs	474.898	441.134	407.312	441.115	27.5919	10.9427
SDC+500 uM Cu+10 mM MET (1,1)	1669-pMET-N407-3.fcs	5232.26	4620.01	4691.3	4847.86	273.369
SDC-Cu+10 mM MET (0,1)	1669-pMET-N407-4.fcs	5521.17	5080.28	5505.51	5368.98	204.244
SDC-MET	1565-pMET-N407-1.fcs	13891.7	14918	13797.6	14202.4	507.447
SDC+10 mM MET	1565-pMET-N407-2.fcs	15651.7	16906.6	14869.4	15809.2	839.134
SDC-MET	1573-pMET-N407-1.fcs	12349.3	12390.2	11954.7	12231.4	196.378
SDC+10 mM MET	1573-pMET-N407-2.fcs	14777.6	14213.6	14577.5	14522.9	233.461

## Sheet: sheet 4, gene editing-Cas phi 2
	FI/OD-ctrl	1	2	3	mean	sd			FI/OD-ctrl	1	2	3	mean	sd			FI/OD-ctrl	1	2	3	mean	sd			FI/OD-ctrl	1	2	3	mean	sd			FI/OD-ctrl	1	2	3	mean	sd			FI/OD-ctrl	1	2	3	mean	sd			FI/OD-ctrl
	799-1222	16929.1	11287	11664.7	13293.6	2575.32			799-1222	15730.4	11287	11664.7	12894	2011.57			799-1222	16929.1	13337.1	13083.7	14450	1756.06			799-1222	13762.6	13337.1	13083.7	13394.5	280.112			799-1222	16303.1	10946.4	13097.8	13449.1	2200.95			799-1222	13704.9	11287	11664.7	12218.8	1062.04
g1-12nt	799-1222-1212-1	18792.2	9987.73	10527.2	13102.4	4029.35		g1-15nt	799-1222-g1-15nt-1	13929.9	11295.9	11550.2	12258.7	1186.29		g1-20nt	799-1222-1213-1	16518.8	10960.7	10840.2	12773.2	2648.99		g1-25nt	799-1222-1238-1	12596.8	12535.8	12324.3	12485.6	116.804		g1-18nt	799-1222-1245-1	25.0661	32.0767	11.9778	23.0402	8.32945		g1-22nt	799-1222-1246-1	13780.9	11011.7	11959.4	12250.7	1149.13		g1-23nt	799-1222-1247-1
	799-1222-1212-2	18546.5	9141.75	9508.94	12399.1	4349.49			799-1222-g1-15nt-2	14338.4	12051.5	12483.2	12957.7	992.078			799-1222-1213-2	13043.7	8173.91	8382.15	9866.59	2248.18			799-1222-1238-2	10888.1	12776.2	12638.4	12100.9	859.401			799-1222-1245-2	17212	12299.9	12796.3	14102.7	2207.87			799-1222-1246-2	12683.8	11791.6	12301.4	12258.9	365.459			799-1222-1247-2
	799-1222-1212-3	19458.5	10110.9	10631.4	13400.3	4289.09			799-1222-g1-15nt-3	14433.2	11630.9	11928.6	12664.2	1256.72			799-1222-1213-3	16234.5	10925.8	10699.1	12619.8	2557.63			799-1222-1238-3	11437.8	12820.8	12850.5	12369.7	659.077			799-1222-1245-3	15459.9	11908.9	12567.8	13312.2	1542.3			799-1222-1246-3	13343.4	11715.7	12186.3	12415.1	683.916			799-1222-1247-3
	799-1222-1212-4	18647.5	9181.62	9944.85	12591.3	4293.68			799-1222-g1-15nt-4	14561.6	11400.9	11688.2	12550.2	1427.07			799-1222-1213-4	17093.5	11464.4	11622.1	13393.3	2617.22			799-1222-1238-4	12078.5	11865.6	12024.6	11989.6	90.4163			799-1222-1245-4	16911.1	11893	12252.3	13685.5	2285.6			799-1222-1246-4	13134	11566.4	12415.8	12372.1	640.721			799-1222-1247-4
	799-1222-1212-5	17707.5	11228.9	11734.3	13556.9	2942.17			799-1222-g1-15nt-5	14095.5	10547.6	11011.8	11885	1574.55			799-1222-1213-5	14976.7	10651.8	10959.2	12195.9	1970.31			799-1222-1238-5	11595.3	12472.4	12479.7	12182.5	415.231			799-1222-1245-5	16281.8	12480.3	12646.4	13802.8	1754.19			799-1222-1246-5	14137.4	12214.9	12714.3	13022.2	814.471			799-1222-1247-5
	799-1222-1212-6	18783.6	11589.1	12213.3	14195.4	3254.38			799-1222-g1-15nt-6	14446.2	10923	11403	12257.4	1560.05			799-1222-1213-6	16761.2	11032.3	11294.4	13029.3	2641.01			799-1222-1238-6	12082.6	13053.3	13030.1	12722	452.231			799-1222-1245-6	62.403	112.218	99.9931	91.538	21.1974			799-1222-1246-6	13231.7	11453.7	11862.8	12182.7	760.292			799-1222-1247-6
									799-1222-g1-15nt-7	15070	11818.4	12065	12984.5	1478.13			799-1222-1213-7	14448.1	11503.1	11196.9	12382.7	1465.8			799-1222-1238-7	13277.1	13304.4	13592.6	13391.4	142.721			799-1222-1245-7	14950.8	10584.3	10899	12144.7	1988.35			799-1222-1246-7	15184.3	11755.2	12569.8	13169.8	1462.76			799-1222-1247-7
									799-1222-g1-15nt-8	15575.1	12918.2	12825.9	13773.1	1274.79			799-1222-1213-8	16680.6	11844.8	11500.6	13342	2364.91			799-1222-1238-8	12138.4	13170	13307.6	12872	521.781			799-1222-1245-8	49.065	73.5719	44.2497	55.6289	12.839			799-1222-1246-8	14483.5	12227.3	12861.6	13190.8	950.039			799-1222-1247-8
									799-1222-g1-15nt-9	13512.6	11873.3	12089.2	12491.7	727.225			799-1222-1213-9	17692.9	10927	11294.6	13304.8	3106.45			799-1222-1238-9	34.8533	39.2097	40.0209	38.028	2.26913			799-1222-1245-9	16592.2	11378.1	11655.1	13208.5	2395.33			799-1222-1246-9	13929.2	11870.1	12287.2	12695.5	888.843			799-1222-1247-9
									799-1222-g1-15nt-10	13824.3	10900.3	11715.9	12146.8	1232.01			799-1222-1213-10	17462.9	10192.5	10446.7	12700.7	3368.99			799-1222-1238-10	11285.3	13284	12979.5	12516.3	879.264			799-1222-1245-10	16605.2	12130.3	12806.7	13847.4	1969.52			799-1222-1246-10	13926.1	10600.4	11391.5	11972.7	1418.56			799-1222-1247-10
									799-1222-g1-15nt-11	14191.9	11301	11352.8	12281.9	1350.74			799-1222-1213-11	17830.2	11034.3	11079.3	13314.6	3193.09			799-1222-1238-11	10894.3	12330.6	12373	11866	687.262			799-1222-1245-11	17233.2	11078.9	11899.7	13403.9	2728.37			799-1222-1246-11	13350.5	11476.5	12128.4	12318.5	776.791			799-1222-1247-11
									799-1222-g1-15nt-12	14751.8	10605.5	11288.8	12215.4	1815.09			799-1222-1213-12	15843.5	9072.49	9306.81	11407.6	3138.13			799-1222-1238-12	13285	11673	11979.9	12312.6	698.865			799-1222-1245-12	17849	11292.9	11883.6	13675.1	2961.18			799-1222-1246-12	13796.7	11482.5	12080.2	12453.2	980.875			799-1222-1247-12
									799-1222-g1-15nt-13	14914.4	11180.1	11170.2	12421.6	1762.7			799-1222-1213-13	18020.9	9954.78	10837.5	12937.7	3612.35			799-1222-1238-13	12365.4	12910.3	12934.3	12736.7	262.719			799-1222-1245-13	14782.6	8549.29	8880.14	10737.4	2863.62			799-1222-1246-13	13503.7	10990.4	11662	12052	1062.46			799-1222-1247-13
									799-1222-g1-15nt-14	14238.1	11140.1	11460.7	12279.7	1391.01			799-1222-1213-14	15035.8	9995.95	9977.49	11669.8	2380.18			799-1222-1238-14	12122.1	12333.7	12501.5	12319.1	155.234			799-1222-1245-14	17579.6	12097.9	12213	13963.5	2557.39			799-1222-1246-14	13785.7	12338.6	13371.6	13165.3	608.487			799-1222-1247-14
									799-1222-g1-15nt-15	14509.7	10479.4	10904.4	11964.5	1808.06			799-1222-1213-15	-0.0660797	-15.6097	-14.7162	-10.1306	7.12607			799-1222-1238-15	11611.1	12348.9	12583.1	12181	414.193			799-1222-1245-15	16621.8	11248.1	11761.8	13210.6	2421.19			799-1222-1246-15	14265.8	12253.7	13227.2	13248.9	821.576			799-1222-1247-15
									799-1222-g1-15nt-16	15674.4	11945	11980.2	13199.9	1749.82			799-1222-1213-16	17989.8	10780.2	11485.8	13418.6	3245.13			799-1222-1238-16	11799.7	12777.8	12926.6	12501.4	499.85			799-1222-1245-16	17716.7	12983.1	13055.2	14585	2214.64			799-1222-1246-16	14910	11794.9	12760.6	13155.2	1301.99			799-1222-1247-16
									799-1222-g1-15nt-17	13950.5	10267.8	10467	11561.8	1691.02			799-1222-1213-17	17891.8	10021.2	9984.3	12632.4	3718.98											799-1222-1245-17	15858.7	10740.1	10802.7	12467.2	2398.32			799-1222-1246-17	13622.5	10201.6	11177.2	11667.1	1438.89			799-1222-1247-17
									799-1222-g1-15nt-18	13845.6	10419.6	10929	11731.4	1509.38			799-1222-1213-18	-42.0165	23.4482	-33.7874	-17.4519	29.1152											799-1222-1245-18	16379	9641.19	9747.35	11922.5	3151.51			799-1222-1246-18	-30.6648	57.3464	85.9787	37.5534	49.6336			799-1222-1247-18
									799-1222-g1-15nt-19								799-1222-1213-19	16.8689	-9.14676	-21.155	-4.47762	15.8704			(1/16)=6.25%								799-1222-1245-19	18505.9	11552	11690.3	13916.1	3245.97			799-1222-1246-19	13873.2	10533.9	11116	11841	1456.48			799-1222-1247-19
									799-1222-g1-15nt-20	14422.5	9058.15	9287.27	10922.6	2476.53			799-1222-1213-20	9262.37	10055.1	9852.9	9723.47	336.338											799-1222-1245-20	18873.1	11590.7	11895.6	14119.8	3363.41			799-1222-1246-20	14556.3	10364.1	10933.4	11951.3	1856.65			799-1222-1247-20
									799-1222-g1-15nt-21	14234.3	11347.1	11380.1	12320.5	1353.33			799-1222-1213-21	17516.8	9853.92	10049.3	12473.3	3567.13											799-1222-1245-21	17854.9	10769.2	10803	13142.4	3332.29			799-1222-1246-21	14404.3	10428.7	11255.4	12029.5	1712.83			799-1222-1247-21
									799-1222-g1-15nt-22	14003.2	10600.6	11029.8	11877.9	1513.02			799-1222-1213-22	17416	9966.57	10365.5	12582.7	3421.56											799-1222-1245-22	17594.9	11602.6	11595.8	13597.8	2826.38			799-1222-1246-22	14455.8	10494.4	11137.1	12029.1	1735.86			799-1222-1247-22
									799-1222-g1-15nt-23	14314.3	10957	11012.2	12094.5	1569.81			799-1222-1213-23	17436.7	10528.8	11100.2	13021.9	3130.44											799-1222-1245-23	17859.6	11478.1	11605.7	13647.8	2978.68			799-1222-1246-23	14363.5	10469.2	10929.1	11920.6	1737.56			799-1222-1247-23
									799-1222-g1-15nt-24	14975.8	11977.4	11994	12982.4	1409.58			799-1222-1213-24	18013.3	10215.7	10608	12945.7	3586.91											799-1222-1245-24	17527.8	12651	12661.6	14280.1	2296.47			799-1222-1246-24	14376.7	10765.7	11452.1	12198.1	1565.75			799-1222-1247-24
									799-1222-g1-15nt-25	13349.4	9687.35	9887.62	10974.8	1681.09																			799-1222-1245-25	14244	10534	10561	11779.7	1742.59			799-1222-1246-25	14478.7	10508.1	10867.6	11951.4	1793.04			799-1222-1247-25
									799-1222-g1-15nt-26	13156.2	10234.1	11126.2	11505.5	1222.69																			799-1222-1245-26	15019.2	12072.5	12243.4	13111.7	1350.61			799-1222-1246-26	-91.9909		23.7329	-34.129	57.8619			799-1222-1247-26
									799-1222-g1-15nt-27	14201.4	10339.1	10672.8	11737.8	1747.37																			799-1222-1245-27	12909.2							799-1222-1246-27	13821.9	9999.44	10436.4	11419.2	1708.26			799-1222-1247-27
									799-1222-g1-15nt-28	13996.6	10825.9	11321.7	12048.1	1392.62			(3/24)=12.5%																799-1222-1245-28	-13.1105	49.335	4.04415	13.4229	26.3417			799-1222-1246-28	13719.5	10439	11122.5	11760.3	1413.17			799-1222-1247-28
									799-1222-g1-15nt-29	14388.1	11196.6	11168.7	12251.1	1511.09																			799-1222-1245-29	11917.6	10805.2	10959.4	11227.4	492.108			799-1222-1246-29	14387.7	11865.8	12367.4	12873.7	1090.03			799-1222-1247-29
									799-1222-g1-15nt-30	14257.8	11114.7	11184.1	12185.5	1465.59																			799-1222-1245-30	12892.3	11214.7	11386.4	11831.1	753.657			799-1222-1246-30	-15.3905	79.159	79.5647	47.7777	44.667			799-1222-1247-30
									799-1222-g1-15nt-31	14560.3	11826.4	12270.2	12885.7	1197.97																			799-1222-1245-31	13.8571	25.3636	-14.9015	8.10639	16.9336			799-1222-1246-31	17759.8	14831.5	15988.3	16193.2	1204.23			799-1222-1247-31
									799-1222-g1-15nt-32	15155	12777.8	13254.2	13729	1026.92																			799-1222-1245-32	12393.4	13403.1	13497.7	13098.1	499.764			799-1222-1246-33	-93.7157	55.8631	60.4813	7.54292	71.6255			799-1222-1247-32
																																	799-1222-1245-33	13261.5	11848.3	12207.5	12439.1	599.728			799-1222-1246-34	13981.6	11642.9	12287.6	12637.4	986.265			799-1222-1247-33
																																	799-1222-1245-34	13974.4	12092.5	12486.1	12851	810.448			799-1222-1246-35	30193.1	10721.5	11553.1	17489.3	8989.42			799-1222-1247-34
																																	799-1222-1245-35	13763.5	13093.3	13476.6	13444.5	274.527			799-1222-1246-36	14089.6	23629.3	24792.1	20837	4794.69			799-1222-1247-35
																																	799-1222-1245-36	13648.5	12701.6	13105.5	13151.9	387.942			799-1222-1246-37	-8.22413	80.0727	72.4365	48.095	39.9455			799-1222-1247-36
																																									799-1222-1246-38	13452.7	8794.55	8747.84	10331.7	2206.98
																																	(5/36)=13.89%								799-1222-1246-39	13384.7	11323.6	11645.5	12117.9	905.314
																																									799-1222-1246-40	13128.3	9493.2	10147.4	10923	1582.12			(1/36)=2.78%
																																									799-1222-1246-41	14630.7	8272.4	8402.67	10435.3	2967.1
																																									799-1222-1246-42	-3.57213	58.4597	52.2903	35.7259	27.9018
																																									799-1222-1246-43	13826.2	8685.47	8661.51	10391.1	2429.02
																																									799-1222-1246-44	13679.6	10143.5	10894.7	11572.6	1521.12
																																									799-1222-1246-45	13508.4	9779.77	10429.5	11239.2	1626.33
																																									799-1222-1246-46	13490.1	10486.5	11555.6	11844.1	1243.05
																																									799-1222-1246-47	13141.6	9140.05	9485.12	10588.9	1810.49
																																									799-1222-1246-48	13857.6	11169.9	11996.3	12341.3	1124.04
																																									(6/48)=12.5%
[truncated: 60 more columns]

## Sheet: sheet 5, gene editing-Lb
g1	836-g1-1	-120.471	-127.682	7.44742		g2	836-g2-1	-102.855	-136.155	46.9728		g3	836-g3-1	-21.6681	22.0371	-5.84691		g4	836-g4-1	-105.868	-127.593	-34.9214		g5	836-g5-1	-76.9882	-106.759	-13.3011		g6	836-g6-1	13208	12674.4	14046.2
	836-g1-2	-134.795	-164.562	-17.1137			836-g2-2	-0.952219	-153.48	-18.7103			836-g3-2	-80.1686	-113.306	-13.5074			836-g4-2	-101.889	-102.465	-26.8165			836-g5-2	-114.879	-142.65	-27.4748			836-g6-2	12982.7	12455.3	13025.2
	836-g1-3	-119.934	-131.541	-19.4089			836-g2-3	-129.771	41.6871	9.23105			836-g3-3	-72.2848	-92.8638	-35.4714			836-g4-3	-99.3904	-110.213	-31.5825			836-g5-3	-71.4073	-85.0583	-23.3672			836-g6-3	12286.9	11779.7	13131.1
	836-g1-4	-93.5933	-99.9421	5.07886			836-g2-4	-133.708	-124.804	20.8675			836-g3-4	-148.341	-131.609	-28.3721			836-g4-4	-110.463	-126.785	22.4376			836-g5-4	-74.4419	-89.6956	33.7866			836-g6-4	23.5483	-0.249959	51.1891
	836-g1-5	-108.055	-103.865	-8.85628			836-g2-5	-111.963	-116.478	48.1613			836-g3-5	-106.269	-102.286	-14.6435			836-g4-5	-107.981	-110.917	-7.43933			836-g5-5	-70.5632	-77.012	55.9914			836-g6-5	13022.9	11980.1	14047.2
	836-g1-6	-103.197	-98.4235	-4.96063			836-g2-6	-133.699	-139.588	40.9528			836-g3-6	-62.671	-63.8537	14.5523			836-g4-6	-29.692	38.2296	-2.02464			836-g5-6	-92.2838	-114.882	140.685			836-g6-6	12624	12243.5	14809.1
	836-g1-7	-18.9718	15.2153	0.626356			836-g2-7	-86.5418	-87.1621	28.2547			836-g3-7	-18.9718	31.8249	-2.11777			836-g4-7	-116.827	-135.093	9.72097			836-g5-7	-112.497	-106.866	29.2132			836-g6-7	13075.3	12695.7	14473.3
	836-g1-8	-116.59	-120.448	15.6578			836-g2-8	-101.427	-91.0199	66.5561			836-g3-8	-125.932	-128.393	178.309			836-g4-8	-101.094	-97.0742	26.536			836-g5-8	-106.978	-102.06	19.9747			836-g6-8	13233	13269.9	14745.7
	836-g1-9	-148.765	-141.38	-27.1854			836-g2-9	33.5947	45.853	116.7			836-g3-9	-57.1924	-48.7219	29.4118			836-g4-9	-116.004	-133.277	-14.9141			836-g5-9	-29.1264	-47.1112	59.8063			836-g6-9	12383.4	12127.5	13933.4
	836-g1-10	-23.6889	49.2112	-5.83368			836-g2-10	-129.507	-150.756	-37.0677			836-g3-10	-108.514	-111.485	-16.4246			836-g4-10	-120.496	-121.697	-0.500192			836-g5-10	25.9972	-5.37535	3.00112			836-g6-10	12627.3	12021.5	13948.4
	836-g1-11	-103.71	-129.074	16.1235			836-g2-11	-157.239	-154.508	43.8875			836-g3-11	-124.776	-144.66	31.4097			836-g4-11	-100.031	-130.757	-30.4489			836-g5-11	28.6372	22.0095	0.470292			836-g6-11	12827.7	12202.8	14811.5
	836-g1-12	-123.29	-126.657	17.7			836-g2-12	-146.278	-147.521	50.6317			836-g3-12	-163.859	-150.419	51.7587			836-g4-12	0.850198	20.7499	3.72912			836-g5-12	-82.1191	-92.616	58.3821			836-g6-12	12570.8	12265.9	14923.2
	836-g1-13	-113.764	-115.123	-7.51712			836-g2-13	-100.212	-92.7858	88.2388			836-g3-13	-139.091	-140.18	16.9715			836-g4-13	-128.404	-138.87	-16.9379			836-g5-13	-102.869	-101.046	26.7167
	836-g1-14	-111.551	-124.219	7.48979			836-g2-14	-109.632	-94.5185	16.4296			836-g3-14	-144.371	-132.87	46.2063			836-g4-14	-6.93278	35.3617	4.46052			836-g5-14	-121.739	-133.091	23.895			836-g6-14	12460.8	12294.4	14220.9
	836-g1-15	-146.546	-151.155	16.3438			836-g2-15	29.2503	29.4584	-4.15668			836-g3-15	-96.5363	-79.0811	83.2976			836-g4-15	-89.6353	-101.787	-11.111			836-g5-15	-114.558	-115.282	52.1432			836-g6-15	12766.8	12659.8	16525.3
	836-g1-16	-117.66	-109.737	18.3722			836-g2-16	-20.4909	135.71	5.48053			836-g3-16	-154.487	-123.258	33.6741			836-g4-16	-58.0847	-68.5623	5.35991			836-g5-16			29.704			836-g6-16	12089.8	12157.5	15634.3

## Sheet: Sheet 6, growth curve
2022-05-29
growth curve
byMM584-0 uM	0 h	2 h	4 h	6 h		8 h	10 h	12 h	14 h	16 h		18 h
1	0.1771	0.3328	0.7214	1.52		2.056	2.6665	2.8409	2.8421	3.0252		3.0558
2	0.1724	0.3185	0.7138	1.4373		2.0877	2.6536	2.8918	2.9081	3.0197		3.0223
3	0.1645	0.3057	0.714	1.4511		2.0607	2.7086	2.8886	2.8928	2.9508		3.0002
mean	0.171333	0.319	0.7164	1.46947		2.06813	2.67623	2.87377	2.881	2.99857		3.0261
sd	0.00519893	0.0110692	0.00353648	0.0361739		0.0139681	0.0234848	0.0232769	0.0282067	0.0338507		0.0228571
byMM584-0.5 mM	0 h	2 h	4 h	6 h		8 h	10 h	12 h	14 h	16 h		18 h
1	0.1685	0.2986	0.717	1.423		1.9504	2.6575	2.7704	3.062	2.8259		3.0398
2	0.1659	0.3163	0.7197	1.4119		1.8959	2.6079	2.7784	3.0422	2.9337		2.9654
3	0.1776	0.3241	0.7093	1.4758		1.9341	2.6222	2.7469	3.0021	2.9466		3.0576
mean	0.170667	0.313	0.715333	1.4369		1.9268	2.6292	2.76523	3.03543	2.90207		3.02093
sd	0.0050162	0.0106686	0.00440631	0.0278772		0.0228405	0.0208453	0.0133687	0.0249178	0.0541148		0.0399347
byMM584-1.25 mM	0 h	2 h	4 h	6 h		8 h	10 h	12 h	14 h	16 h		18 h
1	0.1976	0.3671	0.6883	1.3659		1.7563	2.4224	2.5899	2.841	2.9829		3.0018
2	0.1983	0.3511	0.6801	1.3498		1.7057	2.3882	2.5885	2.8142	3.0378		3.0582
3	0.1787	0.3466	0.693	1.3614		1.7021	2.4178	2.5945	2.7798	2.9639		3.0379
mean	0.191533	0.354933	0.687133	1.35903		1.72137	2.40947	2.59097	2.81167	2.99487		3.03263
sd	0.00907904	0.0087971	0.00533062	0.00678249		0.0247453	0.0151546	0.00256298	0.0250489	0.0313337		0.0233244
byMM1572-0 uM	0 h	2 h	4 h	6 h		8 h	10 h	12 h	14 h	16 h		18 h
1	0.1863	0.3649	0.7764	1.6558		2.1415	2.6606	2.8862	3.047	3.0215		2.9824
2	0.1805	0.3393	0.7879	1.6556		2.1032	2.6955	2.8554	2.909	2.9668		2.9319
3	0.1707	0.3609	0.8041	1.6529		2.1126	2.6914	2.8791	3.0039	2.9491		3.037
mean	0.179167	0.355033	0.789467	1.65477		2.1191	2.6825	2.87357	2.98663	2.97913		2.98377
sd	0.00643808	0.0112444	0.0113626	0.00132246		0.0162974	0.0155758	0.0131687	0.0576461	0.0308169		0.0429178
byMM1572-0.5 uM	0 h	2 h	4 h	6 h		8 h	10 h	12 h	14 h	16 h		18 h
1	0.2033	0.3482	0.693	1.5748		2.0446	2.771	2.9208	3.0229	3.0361		3.037
2	0.1911	0.3582	0.7055	1.5778		2.0391	2.7536	2.9331	3.0211	3.0168		3.0152
3	0.1878	0.3556	0.7114	1.524		2.0556	2.6486	2.9171	3.0393	2.9814		3.0475
mean	0.194067	0.354	0.7033	1.55887		2.04643	2.7244	2.92367	3.02777	3.01143		3.03323
sd	0.0066665	0.00423635	0.00767116	0.0246849		0.00685971	0.0540674	0.00683927	0.00818834	0.0226513		0.0134527
byMM1572-1.25 uM	0 h	2 h	4 h	6 h		8 h	10 h	12 h	14 h	16 h		18 h
1	0.2029	0.388	0.7532	1.472		1.9198	2.5245	2.7309	2.8288	3.0613		3.0555
2	0.196	0.3913	0.745	1.4676		1.9005	2.4917	2.7383	2.8643	3.037		3.0391
3	0.2003	0.3694	0.7218	1.5062		1.9004	2.5165	2.7469	2.8905	3.037		3.0356
mean	0.199733	0.3829	0.74	1.48193		1.9069	2.5109	2.7387	2.8612	3.0451		3.0434
sd	0.00284527	0.00964054	0.0132976	0.0172529		0.00912177	0.0139638	0.00653809	0.0252841	0.0114551		0.00867448
byMM1640-0 uM	0 h	2 h	4 h	6 h		8 h	10 h	12 h	14 h	16 h		18 h
1	0.2461	0.3678	0.7065	1.6514		2.0083	2.6327	2.7921	2.8287	2.9848		3.0077
2	0.2299	0.4294	0.7067	1.6422		2.0169	2.6199	2.9505	2.803	2.9494		2.9682
3	0.2003	0.3672	0.8011	1.6104		2.0376	2.5768	2.9659	2.8917	2.9829		3.0177
mean	0.225433	0.388133	0.7381	1.63467		2.02093	2.6098	2.90283	2.84113	2.97237		2.99787
sd	0.0189627	0.029181	0.0445478	0.0175654		0.012297	0.0239125	0.0785523	0.0372636	0.0162584		0.0213711
byMM1640-0.5 uM	0 h	2 h	4 h	6 h		8 h	10 h	12 h	14 h	16 h		18 h
1	0.1711	0.3402	0.6296	1.4583		1.9357	2.636	2.9048	2.9863	2.9337		3.0361
2	0.1777	0.3454	0.6478	1.4101		1.8809	2.6199	2.8255	3.0206	3.0415		3.0249
3	0.1855	0.3135	0.6726	1.424		1.8515	2.5768	2.848	3.0399	3.0383		2.9878
mean	0.1781	0.333033	0.65	1.4308		1.88937	2.6109	2.85943	3.0156	3.0045		3.01627
sd	0.00588558	0.0139743	0.0176235	0.0202565		0.034892	0.0249921	0.0333683	0.0221659	0.0500802		0.0206418
byMM1640-0.75 uM	0 h	2 h	4 h	6 h		8 h	10 h	12 h	14 h	16 h		18 h
1	0.193	0.35	0.6516	1.3794		1.8392	2.4753	2.8277	2.9223	3.0617		2.9672
2	0.1938	0.3455	0.629	1.3591		1.841	2.5795	2.8066	2.8891	3.0402		3.0368
3	0.1865	0.3394	0.6302	1.3481		1.83	2.6219	2.8033	2.9668	2.981		3.0175
mean	0.1911	0.344967	0.636933	1.3622		1.83673	2.5589	2.81253	2.92607	3.02763		3.00717
sd	0.00326905	0.00434383	0.0103825	0.0129648		0.00481756	0.0615963	0.0108087	0.0318325	0.0341229		0.0293385
byMM1640-1.25 uM	0 h	2 h	4 h	6 h		8 h	10 h	12 h	14 h	16 h		18 h
1	0.1972	0.3752	0.6198	1.2293		1.6851	2.4108	2.6575	2.9362	3.001		3.0368
2	0.2114	0.3769	0.6685	1.2522		1.6452	2.4469	2.6565	2.877	2.9631		3.0124
3	0.2104	0.3716	0.6549	1.2334		1.62	2.4158	2.6037	2.8638	2.981		3.0098
mean	0.206333	0.374567	0.647733	1.2383		1.6501	2.4245	2.63923	2.89233	2.9817		3.01967
sd	0.00647113	0.00220958	0.0205174	0.00997029		0.0268019	0.0159702	0.0251292	0.031483	0.0154805		0.0121615

## Sheet: Sheet 7, DNA sequences
Promoter
pCYC1min	GCATGCATGTGCTCTGTATGTATATAAAACTCTTGTTTTCTTCTTTTCTCTAAATATTCTTTCCTTATACATTAGGACCTTTGCAGCATAAATTACTATACTTCTATAGACACACAAACACAAATACACACACTAAATTAATA
pGPD	cagttcgagtttatcattatcaatactgccatttcaaagaatacgtaaataattaatagtagtgattttcctaactttatttagtcaaaaaattagccttttaattctgctgtaacccgtacatgcccaaaatagggggcgggttacacagaatatataacatcgtaggtgtctgggtgaacagtttattcctggcatccactaaatataatggagcccgctttttaagctggcatccagaaaaaaaaagaatcccagcaccaaaatattgttttcttcaccaaccatcagttcataggtccattctcttagcgcaactacagagaacaggggcacaaacaggcaaaaaacgggcacaacctcaatggagtgatgcaacctgcctggagtaaatgatga…
pTEF2	GCTACCTATATTCCACCATAACATCAATCATGCGGTTGCTGGTGTATTTACCAATAATGTTTAATGTATATATATATATATATATGGGGCCGTATACTTACATATAGTAGATGTCAAGCGTAGGCGCTTCCCCTGCCGGCTGTGAGGGCGCCATAACCAAGGTATCTATAGACCGCCAATCAGCAAACTACCTCCGTACATTCATGTTGCACCCACACATTTATACACCCAGACCGCGACAAATTACCCATAAGGTTGTTTGTGACGGCGTCGTACAAGAGAACGTGGGAACTTTTTAGGCTCACCAAAAAAGAAAGAAAAAATACGAGTTGCTGACAGAAGCCTCAAGAAAAAAAAAATTCTTCTTCGACTATGCTGGAGGCAGAGATGATCGAGCCG…
pSNR52	ctttgaaaagataatgtatgattatgctttcactcatatttatacagaaacttgatgttttctttcgagTATATAcaaggtgattacatgtacgtttgaagtacaactctAgattttgtagtgccctcTTGGGCTAGCGGTAAAGGtgcgcaTTTTTTcacaccctacaatgttctgttcaaaagattttggtcaaacgctgtagaagtgaaagttggtgcgcatgtttcggCGTTCGAAACttctccgcagtgaaagataaatgatc
pGAL1	ATATACATATCCATATCTAATCTTACTTATATGTTGTGGAAATGTAAAGAGCCCCATTATCTTAGCCTAAAAAAACCTTCTCTTTGGAACTTTCAGTAATACGCTTAACTGCTCATTGCTATATTGAAGTACGGATTAGAAGCCGCCGAGCGGGTGACAGCCCTCCGAAGGAAGACTCTCCTCCGTGCGTCCTCGTCTTCACCGGTCGCGTTCCTGAAACGCAGATGTGCCTCGCGCCGCACTGCTCCGAACAATAAAGATTCTACAATACTAGCTTTTATGGTTATGAAGAGGAAAAATTGGCAGTAACCTGGCCCCACAAACCTTCAAATGAACGAATCAAATTAACAACCATAGGATGATAATGCGATTAGTTTTTTAGCCTTATTTCTGGGGTAA…
pTEF1	ATAGCTTCAAAATGTTTCTACTCCTTTTTTACTCTTCCAGATTTTCTCGGACTCCGCGCATCGCCGTACCACTTCAAAACACCCAAGCACAGCATACTAAATTTCCCCTCTTTCTTCCTCTAGGGTGTCGTTAATTACCCGTACTAAAGGTTTGGAAAAGAAAAAAGAGACCGCCTCGTTTCTTTTTCTTCGTCGAAAAAGGCAATAAAAATTTTTATCACGTTTCTTTTTCTTGAAAATTTTTTTTTTGATTTTTTTCTCTTTCGATGACCTCCCATTGATATTTAAGTTAATAAACGGTCTTCAATTTCTCAAGTTTCAGTTTCATTTTTCTTGTTCTATTACAACTTTTTTTACTTCTTGCTCATTAGAAAGAAAGCATAGCAATCTAATCTAAGT…
pCUP1	CTAGTTAGAAAAAGACATTTTTGCTGTCAGTCACTGTCAAGAGATTCTTTTGCTGGCATTTCTTCTAGAAGCAAAAAGAGCGATGCGTCTTTTCCGCTGAACCGTTCCAGCAAAAAAGACTACCAACGCAATATGGATTGTCAGAATCATATAAAAGAGAAGCAAATAACTCCTTGTCTTGTATCAATTGCATTATAATATCTTCTTGTTAGTGCAATATCATATAGAAGTCATCGAAATAGATATTAAGAAAAACAAACTGTACAATCAATCAATCAATCATCACATAAA
pMET25	CTTCGGATGCAAGGGTTCGAATCCCTTAGCTCTCATTATTTTTTGCTTTTTCTCTTGAGGTCACATGATCGCAAAATGGCAAATGGCACGTGAAGCTGTCGATATTGGGGAACTGTGGTGGTTGGCAAATGACTAATTAAGTTAGTCAAGGCGCCATCCTCATGAAAACTGTGTAACATAATAACCGAAGTGTCGAAAAGGTGGCACCTTGTCCAATTGAACACGCTCGATGAAAAAAATAAGATATATATAAGGTTAAGTAAAGCGTCTGTTAGAAAGGAAGTTTTTCCTTTTTCTTGCTCTCTTGTCTTTTCATCTACTATTTCCTTCGTGTAATACAGGGTCGTCAGATACATAGATACAATTCTATTACCCCCATCCATAC
Protein
yGEFP	ATGTCTAAAGGTGAAGAATTATTCACTGGTGTTGTCCCAATTTTGGTTGAATTAGATGGTGATGTTAATGGTCACAAATTTTCTGTCTCCGGTGAAGGTGAAGGTGATGCTACTTACGGTAAATTGACCTTAAAATTTATTTGTACTACTGGTAAATTGCCAGTTCCATGGCCAACCTTAGTCACTACTTTCGGTTATGGTGTTCAATGTTTTGCGAGATACCCAGATCATATGAAACAACATGACTTTTTCAAGTCTGCCATGCCAGAAGGTTATGTTCAAGAAAGAACTATTTTTTTCAAAGATGACGGTAACTACAAGACCAGAGCTGAAGTCAAGTTTGAAGGTGATACCTTAGTTAATAGAATCGAATTAAAAGGTATTGATTTTAAAGAAGAT…
bac_dFnCas12a	TCAATTTATCAAGAATTTGTTAATAAATATAGTTTAAGTAAAACTCTAAGATTTGAGTTAATCCCACAGGGTAAAACACTTGAAAACATAAAAGCAAGAGGTTTGATTTTAGATGATGAGAAAAGAGCTAAAGACTACAAAAAGGCTAAACAAATAATTGATAAATATCATCAGTTTTTTATAGAGGAGATATTAAGTTCGGTTTGTATTAGCGAAGATTTATTACAAAACTATTCTGATGTTTATTTTAAACTTAAAAAGAGTGATGATGATAATCTACAAAAAGATTTTAAAAGTGCAAAAGATACGATAAAGAAACAAATATCTGAATATATAAAGGACTCAGAGAAATTTAAGAATTTGTTTAATCAAAACCTTATCGATGCTAAAAAAGGGCAA…
bac_dLbCas12a	TCTAAATTAGAGAAGTTTACAAATTGTTACTCTTTGTCAAAAACACTTCGTTTTAAGGCGATTCCTGTTGGAAAAACCCAAGAAAATATTGATAATAAAAGATTGCTTGTCGAGGATGAAAAACGTGCAGAAGATTATAAGGGGGTTAAAAAATTACTTGATAGGTATTATTTATCATTTATTAATGATGTTCTTCATTCCATTAAACTAAAGAATTTAAATAATTATATTTCGTTGTTTAGAAAGAAAACTCGGACGGAAAAAGAAAACAAAGAATTAGAAAATTTAGAGATAAATTTACGTAAAGAAATCGCTAAGGCTTTTAAGGGTAATGAAGGTTATAAATCTTTATTTAAGAAGGATATTATCGAGACGATATTGCCTGAATTTCTTGATGAT…
yo_dFnCas12a	TCTATTTACCAAGAATTTGTTAACAAGTACTCATTATCAAAAACTTTAAGATTCGAGTTGATACCACAAGGTAAAACTTTGGAAAATATTAAGGCAAGGGGTTTGATATTGGATGACGAGAAGAGAGCTAAGGATTACAAAAAAGCTAAACAAATTATTGATAAGTATCACCAATTTTTTATAGAAGAAATTTTATCATCTGTTTGCATTTCTGAAGACTTATTACAGAATTACTCTGATGTTTACTTCAAATTAAAGAAATCAGATGATGACAATTTACAGAAGGACTTTAAGTCTGCAAAAGACACAATAAAGAAGCAGATTTCTGAGTACATTAAAGACTCAGAGAAGTTTAAAAACTTGTTCAACCAAAACTTGATTGACGCAAAAAAGGGTCAA…
yo_dLbCas12a	TCAAAGTTGGAAAAATTTACTAACTGTTATTCTTTGTCAAAGACTTTAAGATTTAAAGCTATACCTGTTGGTAAGACTCAAGAGAATATAGATAATAAAAGATTGTTGGTCGAAGACGAAAAGAGGGCTGAAGATTATAAAGGTGTTAAAAAGTTGTTGGATAGGTATTATTTGTCTTTCATTAACGATGTCTTGCATTCTATTAAATTGAAAAACTTGAATAATTATATTTCTTTATTTCGTAAGAAAACTAGAACTGAAAAAGAAAATAAAGAGTTAGAAAACTTGGAAATAAATTTAAGAAAAGAAATAGCAAAGGCTTTCAAAGGTAATGAAGGTTATAAGTCATTATTTAAGAAGGATATTATAGAAACAATTTTGCCAGAATTCTTGGATGAT…
yo_denAsCas12a	ACTCAATTTGAAGGATTCACCAATCTTTATCAAGTTTCTAAAACTTTGAGATTTGAGTTGATTCCACAAGGTAAAACCTTGAAGCACATCCAAGAACAAGGTTTTATCGAAGAGGACAAAGCCAGAAACGACCACTACAAGGAACTTAAACCTATTATCGACAGAATCTATAAAACCTATGCCGATCAGTGCTTGCAGCTTGTTCAGCTTGACTGGGAAAACCTTAGTGCCGCCATTGACTCTTATAGAAAAGAAAAAACCGAAGAAACTAGAAACGCCCTTATTGAGGAGCAAGCTACTTATAGAAACGCCATTCACGACTACTTTATCGGAAGGACCGACAACTTGACCGATGCTATTAATAAGAGGCATGCCGAAATCTACAAGGGTTTGTTCAAA…
yo_LwaCas13a	AAAGTTACAAAGGTTGACGGAATTTCACACAAAAAATATATTGAAGAGGGTAAATTGGTTAAGTCAACTTCTGAGGAAAACAGAACTTCAGAAAGATTGTCTGAATTGTTGTCTATAAGGTTAGATATATACATTAAGAATCCAGACAACGCTTCAGAGGAAGAAAACAGAATTAGGAGAGAGAATTTGAAAAAATTTTTCTCTAATAAAGTTTTACATTTGAAAGACTCTGTCTTGTACTTGAAGAACAGAAAGGAGAAAAATGCAGTCCAAGATAAGAACTATTCTGAAGAGGATATTTCTGAGTACGATTTGAAAAATAAAAACTCTTTTTCAGTTTTGAAGAAAATTTTGTTGAATGAAGACGTTAATTCAGAGGAATTGGAAATTTTTAGAAAA…
yo_CasФ2	ATGCCAAAGCCTGCTGTCGAATCAGAGTTTTCTAAGGTTTTGAAAAAACATTTTCCTGGTGAAAGATTTAGATCTTCTTATATGAAAAGAGGTGGTAAAATTTTGGCTGCTCAAGGTGAAGAAGCTGTTGTTGCTTATTTGCAAGGTAAATCTGAAGAGGAACCACCAAATTTTCAACCACCTGCTAAATGTCATGTTGTTACTAAATCTAGAGATTTTGCTGAATGGCCAATTATGAAAGCTTCTGAAGCTATTCAAAGATATATTTATGCTTTGTCTACTACTGAAAGAGCTGCTTGTAAACCTGGTAAATCTTCTGAATCTCATGCTGCTTGGTTTGCTGCTACTGGTGTTTCTAATCATGGTTATTCTCATGTTCAAGGTTTGAACTTGATTTTT…
yo_dMbCas12a	TTGTTCCAAGATTTCACTCACTTGTACCCATTGTCTAAGACCGTTAGATTTGAGTTGAAGCCAATTGGTAGAACCTTGGAACATATTCACGCCAAGAATTTCTTGTCTCAAGACGAAACTATGGCCGACATGTACCAAAAGGTTAAGGTTATCTTGGATGACTACCACAGAGATTTCATTGCTGATATGATGGGTGAAGTCAAGTTGACTAAGTTGGCTGAATTCTACGATGTCTACCTGAAGTTTAGAAAGAACCCAAAGGATGACGAATTGCAGAAACAATTGAAAGACTTGCAAGCCGTCTTGAGGAAAGAATCTGTTAAGCCTATTGGTAACGGTGGTAAGTACAAAGCTGGTCATGATAGATTATTCGGTGCCAAGTTGTTCAAGGACGGTAAA…
Ttlcc1	ATGGCAAGATTTCAATCACTTCTTACATTTATTACACTTTCACTTGTTGCATCAGTTTATGCAGCAATTGGACCTGTTGCAGATCTTACAATTTCAAACGGAGCAGTAAGTCCTGATGGCTTTAGCCGTCAAGCCATACTCGTGAATGACGTCTTCCCTAGTCCGCTTATTACAGGAAACAAAGGAGATAGATTTCAACTTAACGTTATTGATAACATGACAAACCATACAATGCTTAAATCAACATCAATTCATTGGCATGGATTCTTCCAGCACGGAACAAACTGGGCAGATGGACCTGCATTTGTTAACCAATGTCCTATTTCAACAGGACATGCATTTCTTTATGATTTCCAAGTTCCTGATCAAGCAGGAACATTCTGGTATCATTCACATCTT…
His_tag	AGCCATCATCATCATCATCACAGC
Flag_tag	GACTACAAAGACGATGACGACAAG
yo_EE12RR345L	GGCGGCGGTGGCGGAGGTGGCGGAGGCGGAACTTCTTTGGAAATTGAAGCTGCATTTTTGGAAAGAGAAAATACTGCATTGGAAACTAGAGTCGCTGAATTGAGACAGAGAGTCCAAAGATTAAGGAACAGAGTTTCTCAAAATAGAACTAGGTATGGTCCATTGGGAGGTGGTAAATAA
yo_RR12EE345L	ATGTTGGAAATTAGAGCTGCTTTTTTGAGACAAAGAAACACAGCTTTAAGAACAGAAGTTGCTGAATTGGAACAAGAAGTTCAAAGATTGGAAAATGAAGTTTCTCAATATGAAACTAGATATGGTCCATTAGGTGGAGGTAAAGCTTCTGGTGGAGGTGGTGGAGGCGGTGGCGGAGGT
NES	CTTCAACTGCCTCCACTT
NLS	CCCAAGAAAAAGAGAAAGGTG
Pre-crRNA
1xFn_Rs	GTCTAAGAACTTTAAATAATTTCTACTGTTGTAGATGAGAAGTCATTTAATAAGGCCACTGTTAAAA
1xLb_Rs	GTTTCAAAGATTAAATAATTTCTACTAAGTGTAGATCTGATGGTCCATGTCTGTTACTC
1xAs_Rs	GTCAAAAGACCTTTTTAATTTCTACTCTTGTAGATGAGAAGTCATTTAATAAGGCCACTGTTAAAA
5xFn_Rs	GTCTAAGAACTTTAAATAATTTCTACTGTTGTAGATAGATTAAAAGGTAATTCTATCTTGTTGAGGTCTAAGAACTTTAAATAATTTCTACTGTTGTAGATTACCTAGTAGATACGCTTACTGATAACAAGTCTAAGAACTTTAAATAATTTCTACTGTTGTAGATAAACTTTCATTTATGATATAAAGTTTTTTGTCTAAGAACTTTAAATAATTTCTACTGTTGTAGATTCAAAAGGCAAGAGAGACGGAAATAAATGGACGTCTAAGAACTTTAAATAATTTCTACTGTTGTAGATTTGTTTGATTGCTTGCATTGA
5xLb_Rs	GTTTCAAAGATTAAATAATTTCTACTAAGTGTAGATAGATTAAAAGGTAATTCTATCTTGTTGAGGTTTCAAAGATTAAATAATTTCTACTAAGTGTAGATTACCTAGTAGATACGCTTACTGATAACAAGTTTCAAAGATTAAATAATTTCTACTAAGTGTAGATAAACTTTCATTTATGATATAAAGTTTTTTGTTTCAAAGATTAAATAATTTCTACTAAGTGTAGATTCAAAAGGCAAGAGAGACGGAAATAAATGGACGTTTCAAAGATTAAATAATTTCTACTAAGTGTAGATTTGTTTGATTGCTTGCATTGA
9xFn_Rs	GTCTAAGAACTTTAAATAATTTCTACTGTTGTAGATGAGAAGTCATTTAATAAGGCCACTGTTAAAAGTCTAAGAACTTTAAATAATTTCTACTGTTGTAGATGCTACTATTCCTGTGCCTTCAGATAATTCAGTCTAAGAACTTTAAATAATTTCTACTGTTGTAGATGTCTAGAGCCTTTTGTATTAGTAGCCGGTCTAAGAACTTTAAATAATTTCTACTGTTGTAGATTAGCGATTTATGAAGGTCATTTTTTTGTCTAAGAACTTTAAATAATTTCTACTGTTGTAGATAGATTAAAAGGTAATTCTATCTTGTTGAGGTCTAAGAACTTTAAATAATTTCTACTGTTGTAGATTACCTAGTAGATACGCTTACTGATAACAAGTCTAAGAACT…
9xLb_Rs	GTTTCAAAGATTAAATAATTTCTACTAAGTGTAGATGAGAAGTCATTTAATAAGGCCACTGTTAAAAGTTTCAAAGATTAAATAATTTCTACTAAGTGTAGATGCTACTATTCCTGTGCCTTCAGATAATTCAGTTTCAAAGATTAAATAATTTCTACTAAGTGTAGATGTCTAGAGCCTTTTGTATTAGTAGCCGGTTTCAAAGATTAAATAATTTCTACTAAGTGTAGATTAGCGATTTATGAAGGTCATTTTTTTGTTTCAAAGATTAAATAATTTCTACTAAGTGTAGATAGATTAAAAGGTAATTCTATCTTGTTGAGGTTTCAAAGATTAAATAATTTCTACTAAGTGTAGATTACCTAGTAGATACGCTTACTGATAACAAGTTTCAAAGAT…
CasФ2	Gene editing-target site
g1	CATCATGGCTGACAAACAAA
g2	TCTTGCATTTTCTATTTTTC
g3	TACTACTGGTAAATTGCCAG
g4	AAAGATGACGGTAACTACAA
g5	CTGCTGCTGGTATTACCC
g6	TTTTTTTATAGTTATGTTAG
g7	CCAGTTCCATGGCCAACC
g8	CCAGACAACCATTACTTATC
g9	GAATTTGTTACTGCTGCTGG
g10	ACTGGTGTTGTCCCAATTTTGG
LbCas12a	Gene editing-target site
g1	CATCATGGCTGACAAACAAA
g2	TAATATATAAATTCTCTTGC
g3	TACTACTGGTAAATTGCCAG
g4	AAAGATGACGGTAACTACAA
g5	TTACTGCTGCTGGTATTACC
g6	TTTTTTTATAGTTATGTTAG
Terminator
CYC1t	CATGTAATTAGTTATGTCACGCTTACATTCACGCCCTCCCCCCACATCCGCTCTAACCGAAAAGGAAGGAGTTAGACAACCTGAAGTCTAGGTCCCTATTTATTTTTTTATAGTTATGTTAGTATTAAGAACGTTATTTATATTTCAAATTTTTCTTTTTTTTCTGTACAGACGCGTGTACGCATGTAACATTATACTGAAAACCTTGCTTGAGAAGGTTTTGGGACGCTCGAAGGCTTTAATTTGCAAGCTatc
TGUO1	TATATAACTGTCTAGAAATAAAGAGTATCATCTAAAAA
SUP4t	TTTTTTTGTTTTTTATGTCT
